# Supplementary material for: Advances in neurexin studies and the emerging role of neurexin-2 in autism spectrum disorder
Source: Front Mol Neurosci. 2023 Feb 27;16:1125087. doi: 10.3389/fnmol.2023.1125087 (PMC10009110; doi:10.3389/fnmol.2023.1125087)
Supplement: Supplementary file 1 [file Table_1.XLSX]

## Sheet: SUMMARY
Total ClinVar ASD Reports
Total Reports:	79,736 entries of genes* out of 19,712 Patients
	*number of mutations founds total contains repeats
Total Number of Genes by Letter
A	B	C	D	E	F	G	H	I	J	K	L	M	N	O	P	Q	R	S	T	U	V	W	X	Y	Z	Total Genes
975	267	1611	528	405	634	626	393	394	34	341	4060	1480	583	363	1273	8	707	1595	1389	264	105	118	39	40	551	18783	*	no repeats
All ClinVar NRXN Reports
Total Reports of NRXN mutations			62
Total Entries of genes			79736
	% of ASD mutations in NRXN		0.0777566
All ClinVar Reports in NRXN and binding partners NRLGN
Total Reports of NLGN (1-4) mutations			66
Total Reports of NRXN mutations			62
Total Entries of genes			79736
	% of ASD mutations in either NRXN & NLGN		0.16053
NRXN1			NRXN2			NRXN3
TOTAL REPORTS	1756		TOTAL REPORTS	120		TOTAL REPORTS	39
ASD REPORTS	10		ASD REPORTS	6		ASD REPORTS	4
%	0.569476		%	5		%	10.2564

## Sheet: NRXN1
Name	Gene(s)	Protein change	Condition(s)	Clinical significance (Last reviewed)	Review status	Accession	GRCh37Chromosome	GRCh37Location	GRCh38Chromosome	GRCh38Location	VariationID	AlleleID(s)	dbSNP ID	Canonical SPDI
NM_001330078.2(NRXN1):c.3365-109804T>C	NRXN1	I59T	not provided	Uncertain significance(Last reviewed: May 5, 2022)	criteria provided, single submitter	VCV001723095	2	50573912	2	50346774	1723095	1780597		NC_000002.12:50346773:A:G			TOTAL REPORTS	1756
NM_001330078.2(NRXN1):c.*18G>A	NRXN1		not specified	Uncertain significance(Last reviewed: Sep 7, 2022)	criteria provided, single submitter	VCV001722369	2	50149064	2	49921926	1722369	1779879		NC_000002.12:49921925:C:T			ASD REPORTS	10
GRCh37/hg19 2p16.3(chr2:51015693-51158769)	NRXN1		See cases	Uncertain significance	no assertion criteria provided	VCV001711133	2	51015693 - 51158769			1711133	1709544					%	0.569476
GRCh37/hg19 2p16.3(chr2:51062934-51433041)x1	NRXN1		See cases	Pathogenic	no assertion criteria provided	VCV001706495	2	51062934 - 51433041			1706495	1704805
NM_001330078.2(NRXN1):c.2207A>G (p.His736Arg)	NRXN1	H708R, H718R, H723R, H728R, H732R, H735R, H736R, H776R	not provided	Uncertain significance(Last reviewed: Sep 16, 2022)	criteria provided, single submitter	VCV001706280	2	50758505	2	50531367	1706280	1704594		NC_000002.12:50531366:T:C
GRCh37/hg19 2p16.3(chr2:51125057-51216518)x1	NRXN1		Motor development delay	Pathogenic	no assertion criteria provided	VCV001705940	2	51125057 - 51216518			1705940	1704260
NM_001330078.2(NRXN1):c.253C>T (p.Arg85Cys)	NRXN1	R85C	not provided	Uncertain significance(Last reviewed: Feb 28, 2022)	criteria provided, single submitter	VCV001704104	2	51255159	2	51028021	1704104	1696581		NC_000002.12:51028020:G:A
NM_001330078.2(NRXN1):c.1154C>T (p.Ala385Val)	NRXN1	A365V, A381V, A384V, A385V, A418V	not provided	Uncertain significance(Last reviewed: Jan 31, 2022)	criteria provided, single submitter	VCV001699647	2	50848368	2	50621230	1699647	1692019		NC_000002.12:50621229:G:A
NM_001330078.2(NRXN1):c.1984G>A (p.Val662Ile)	NRXN1	V634I, V644I, V649I, V654I, V658I, V661I, V662I, V702I	not provided	Uncertain significance(Last reviewed: Jan 13, 2022)	criteria provided, single submitter	VCV001696959	2	50765550	2	50538412	1696959	1689355		NC_000002.12:50538411:C:T
NC_000002.12:g.50371182_50397380del	NRXN1		NRXN1-related Complex neurodevelopmental disorder	Uncertain significance(Last reviewed: Sep 8, 2021)	criteria provided, single submitter	VCV001696570			2	50371182 - 50397380	1696570	1688972
NM_001330078.2(NRXN1):c.4138G>A (p.Asp1380Asn)	NRXN1	D1313N, D1323N, D1328N, D1333N, D1350N, D1358N, D1371N, D1372N, D1376N, D1379N, D1380N, D1420N, D15N, D315N, D345N	not provided	Uncertain significance(Last reviewed: Jan 10, 2022)	criteria provided, single submitter	VCV001695866	2	50170920	2	49943782	1695866	1688275		NC_000002.12:49943781:C:T
NM_001330078.2(NRXN1):c.3952A>G (p.Ile1318Val)	NRXN1	I1251V, I1261V, I1266V, I1271V, I1288V, I1296V, I1309V, I1310V, I1314V, I1317V, I1318V, I1358V, I253V, I283V	not provided	Uncertain significance(Last reviewed: Jan 4, 2022)	criteria provided, single submitter	VCV001693450	2	50280585	2	50053447	1693450	1685884		NC_000002.12:50053446:T:C
NM_001330078.2(NRXN1):c.3365-109928G>C	NRXN1	G18R	not provided	Uncertain significance(Last reviewed: May 20, 2022)	criteria provided, single submitter	VCV001686768	2	50574036	2	50346898	1686768	1678885		NC_000002.12:50346897:C:G
NM_001330078.2(NRXN1):c.2224G>C (p.Val742Leu)	NRXN1	V714L, V724L, V729L, V734L, V738L, V741L, V742L, V782L	not provided	Uncertain significance(Last reviewed: Apr 29, 2022)	criteria provided, single submitter	VCV001684062	2	50758488	2	50531350	1684062	1675993		NC_000002.12:50531349:C:G
NM_001330078.2(NRXN1):c.1778C>A (p.Thr593Lys)	NRXN1	T565K, T575K, T580K, T585K, T589K, T592K, T593K, T633K	not provided	Uncertain significance(Last reviewed: Apr 12, 2022)	criteria provided, single submitter	VCV001678839	2	50765756	2	50538618	1678839	1670633		NC_000002.12:50538617:G:T
GRCh37/hg19 2p16.3(chr2:51248751-51354468)	NRXN1		not specified	Pathogenic(Last reviewed: Mar 1, 2022)	criteria provided, single submitter	VCV001526718	2	51248751 - 51354468			1526718	1518207
GRCh37/hg19 2p16.3(chr2:51234059-51263065)	NRXN1		not specified	Pathogenic(Last reviewed: Mar 1, 2022)	criteria provided, single submitter	VCV001526707	2	51234059 - 51263065			1526707	1518196
GRCh37/hg19 2p16.3(chr2:51225621-51304763)	NRXN1		not specified	Pathogenic(Last reviewed: Mar 1, 2022)	criteria provided, single submitter	VCV001526696	2	51225621 - 51304763			1526696	1518185
GRCh37/hg19 2p16.3(chr2:51181652-51343169)	NRXN1		not specified	Uncertain significance(Last reviewed: Mar 1, 2022)	criteria provided, single submitter	VCV001526685	2	51181652 - 51343169			1526685	1518174
GRCh37/hg19 2p16.3(chr2:51125057-51216518)	NRXN1		not specified	Pathogenic(Last reviewed: Mar 1, 2022)	criteria provided, single submitter	VCV001526674	2	51125057 - 51216518			1526674	1518163
GRCh37/hg19 2p16.3(chr2:51107112-51206342)	NRXN1		not specified	Pathogenic(Last reviewed: Mar 1, 2022)	criteria provided, single submitter	VCV001526663	2	51107112 - 51206342			1526663	1518152
GRCh37/hg19 2p16.3(chr2:51032041-51189570)	NRXN1		not specified	Pathogenic(Last reviewed: Mar 1, 2022)	criteria provided, single submitter	VCV001526652	2	51032041 - 51189570			1526652	1518141
GRCh37/hg19 2p16.3(chr2:51027613-51216518)	NRXN1		not specified	Pathogenic(Last reviewed: Mar 1, 2022)	criteria provided, single submitter	VCV001526640	2	51027613 - 51216518			1526640	1518129
GRCh37/hg19 2p16.3(chr2:50995812-51263065)	NRXN1		not specified	Pathogenic(Last reviewed: Mar 1, 2022)	criteria provided, single submitter	VCV001526629	2	50995812 - 51263065			1526629	1518118
GRCh37/hg19 2p16.3(chr2:50980691-51236988)	NRXN1		not specified	Pathogenic(Last reviewed: Mar 1, 2022)	criteria provided, single submitter	VCV001526618	2	50980691 - 51236988			1526618	1518107
GRCh37/hg19 2p16.3(chr2:50964034-51915187)	NRXN1		not specified	Pathogenic(Last reviewed: Mar 1, 2022)	criteria provided, single submitter	VCV001526607	2	50964034 - 51915187			1526607	1518096
GRCh37/hg19 2p16.3(chr2:50899934-51556145)	NRXN1		not specified	Pathogenic(Last reviewed: Mar 1, 2022)	criteria provided, single submitter	VCV001526596	2	50899934 - 51556145			1526596	1518085
GRCh37/hg19 2p16.3(chr2:50838594-51119793)	NRXN1		not specified	Pathogenic(Last reviewed: Mar 1, 2022)	criteria provided, single submitter	VCV001526585	2	50838594 - 51119793			1526585	1518074
GRCh37/hg19 2p16.3(chr2:50813343-50948464)	NRXN1		not specified	Pathogenic(Last reviewed: Mar 1, 2022)	criteria provided, single submitter	VCV001526574	2	50813343 - 50948464			1526574	1518063
GRCh37/hg19 2p16.3(chr2:50730130-50897456)	NRXN1		not specified	Pathogenic(Last reviewed: Mar 1, 2022)	criteria provided, single submitter	VCV001526563	2	50730130 - 50897456			1526563	1518052
GRCh37/hg19 2p16.3(chr2:51002884-51257328)x1	NRXN1		not provided	Pathogenic(Last reviewed: Feb 1, 2021)	no assertion criteria provided	VCV001341259	2	51002884 - 51257328			1341259	1332467
GRCh37/hg19 2p16.3(chr2:51089735-51113216)x1	NRXN1		not provided	Uncertain significance(Last reviewed: May 1, 2021)	no assertion criteria provided	VCV001341185	2	51089735 - 51113216			1341185	1332393
GRCh37/hg19 2p16.3(chr2:50964034-51002770)x1	NRXN1		not provided	Uncertain significance(Last reviewed: Feb 1, 2021)	no assertion criteria provided	VCV001341164	2	50964034 - 51002770			1341164	1332372
GRCh37/hg19 2p16.3(chr2:51193858-51433041)x1	NRXN1		not provided	Pathogenic(Last reviewed: Oct 14, 2020)	no assertion criteria provided	VCV001341137	2	51193858 - 51433041			1341137	1332345
GRCh37/hg19 2p16.3(chr2:50871418-51603924)x1	NRXN1		not provided	Pathogenic(Last reviewed: May 1, 2021)	no assertion criteria provided	VCV001341023	2	50871418 - 51603924			1341023	1332231
GRCh37/hg19 2p16.3(chr2:50946060-51005515)x1	NRXN1		not provided	Uncertain significance(Last reviewed: Jul 17, 2020)	no assertion criteria provided	VCV001340941	2	50946060 - 51005515			1340941	1332149
GRCh37/hg19 2p16.3(chr2:51118080-51348997)x1	NRXN1		not provided	Pathogenic(Last reviewed: Jun 17, 2020)	no assertion criteria provided	VCV001340730	2	51118080 - 51348997			1340730	1331938
GRCh37/hg19 2p16.3(chr2:51193858-51228505)x1	NRXN1		not provided	Uncertain significance(Last reviewed: Mar 1, 2021)	no assertion criteria provided	VCV001340032	2	51193858 - 51228505			1340032	1331240
GRCh37/hg19 2p16.3(chr2:50991242-51158769)x1	NRXN1		not provided	Pathogenic(Last reviewed: Jan 20, 2021)	no assertion criteria provided	VCV001339972	2	50991242 - 51158769			1339972	1331180
GRCh37/hg19 2p16.3(chr2:50646240-50775949)x1	NRXN1		Pitt-Hopkins-like syndrome 2	not provided	no assertion provided	VCV001339920	2	50646240 - 50775949			1339920	1331129
NM_001330078.2(NRXN1):c.4146del (p.Val1383fs)	NRXN1	V1316fs, V1326fs, V1331fs, V1336fs, V1353fs, V1361fs, V1374fs, V1375fs, V1379fs, V1382fs, V1383fs, V1423fs, V18fs, V318fs, V348fs	NRXN1-related disorder	not provided	no assertion provided	VCV001339861	2	50170912	2	49943774	1339861	1331071		NC_000002.12:49943773:AA:A
NM_001330078.2(NRXN1):c.2546C>T (p.Thr849Ile)	NRXN1	T812I, T822I, T827I, T832I, T840I, T841I, T845I, T848I, T849I, T889I	not provided	Uncertain significance(Last reviewed: Jun 22, 2021)	criteria provided, single submitter	VCV001329735	2	50724804	2	50497666	1329735	1320419		NC_000002.12:50497665:G:A
NM_001330078.2(NRXN1):c.3365-109977G>T	NRXN1	M1I	not provided	Uncertain significance(Last reviewed: Dec 7, 2021)	criteria provided, single submitter	VCV001327785	2	50574085	2	50346947	1327785	1318404		NC_000002.12:50346946:C:A
NM_001330078.2(NRXN1):c.1080A>C (p.Gly360=)	NRXN1		not provided	Likely benign(Last reviewed: Feb 5, 2021)	criteria provided, single submitter	VCV001327334	2	50850506	2	50623368	1327334	1317847		NC_000002.12:50623367:T:G
Single allele	NRXN1		not provided	Benign(Last reviewed: Nov 23, 2021)	criteria provided, single submitter	VCV001326590	2	51259649 - 51259668	2	51032511 - 51032530	1326590	1316950		NC_000002.12:51032510:AGAGAGAGAGAGAGAGAGAGAGAGAGAGAGAGAGAGAGAGAGA:AGAGAGAGAGAGAGAGAGAGAGA
NM_001330078.2(NRXN1):c.833-66350G>T	NRXN1		not provided	Likely benign(Last reviewed: May 24, 2021)	criteria provided, single submitter	VCV001326552	2	50917103	2	50689965	1326552	1316912		NC_000002.12:50689964:C:A
NM_001330078.2(NRXN1):c.832+32536A>G	NRXN1		not provided	Likely benign(Last reviewed: May 25, 2021)	criteria provided, single submitter	VCV001326469	2	51116471	2	50889333	1326469	1316829		NC_000002.12:50889332:T:C
NM_001330078.2(NRXN1):c.772+38479A>T	NRXN1		not provided	Likely benign(Last reviewed: May 21, 2021)	criteria provided, single submitter	VCV001326179	2	51216161	2	50989023	1326179	1316438		NC_000002.12:50989022:T:A
NM_001330078.2(NRXN1):c.3835C>T (p.Gln1279Ter)	NRXN1	Q1212*, Q1222*, Q1227*, Q1232*, Q1249*, Q1257*, Q1270*, Q1271*, Q1275*, Q1278*, Q1279*, Q1319*, Q214*, Q244*	Pitt-Hopkins-like syndrome 2	Likely pathogenic(Last reviewed: Jul 18, 2019)	no assertion criteria provided	VCV001324821	2	50280702	2	50053564	1324821	1315086		NC_000002.12:50053563:G:A
NM_001330078.2(NRXN1):c.3625del (p.Asp1209fs)	NRXN1	D1172fs, D1182fs, D1187fs, D1192fs, D1200fs, D1201fs, D1205fs, D1208fs, D1209fs, D1249fs, D174fs	Pitt-Hopkins-like syndrome 2	Likely pathogenic(Last reviewed: Oct 15, 2021)	no assertion criteria provided	VCV001324820	2	50318554	2	50091416	1324820	1315085		NC_000002.12:50091415:C:
NM_001330078.2(NRXN1):c.833-66285CA[20]	NRXN1		not provided	Likely benign(Last reviewed: May 14, 2021)	criteria provided, single submitter	VCV001321550	2	50916993 - 50916998	2	50689855 - 50689860	1321550	1311832		NC_000002.12:50689854:TGTGTGTGTGTGTGTGTGTGTGTGTGTGTGTGTGTGTGTGTGTGTGT:TGTGTGTGTGTGTGTGTGTGTGTGTGTGTGTGTGTGTGTGT
NM_001330078.2(NRXN1):c.99T>G (p.Phe33Leu)	NRXN1	F33L	not provided	Uncertain significance(Last reviewed: Jul 29, 2019)	criteria provided, single submitter	VCV001320881	2	51255313	2	51028175	1320881	1311125		NC_000002.12:51028174:A:C
NM_001330078.2(NRXN1):c.3252C>G (p.Ser1084Arg)	NRXN1	S1047R, S1057R, S1062R, S1067R, S1075R, S1076R, S1080R, S1083R, S1084R, S1124R	not provided	Uncertain significance(Last reviewed: Apr 13, 2021)	criteria provided, single submitter	VCV001320843	2	50692692	2	50465554	1320843	1311087		NC_000002.12:50465553:G:C
NM_001330078.2(NRXN1):c.358C>A (p.Arg120Ser)	NRXN1	R120S	not provided	Uncertain significance(Last reviewed: Dec 18, 2020)	criteria provided, single submitter	VCV001320436	2	51255054	2	51027916	1320436	1310681		NC_000002.12:51027915:G:T
NM_001330078.2(NRXN1):c.3873G>C (p.Gln1291His)	NRXN1	Q1224H, Q1234H, Q1239H, Q1244H, Q1261H, Q1269H, Q1282H, Q1283H, Q1287H, Q1290H, Q1291H, Q1331H, Q226H, Q256H	not provided	Uncertain significance(Last reviewed: Apr 27, 2021)	criteria provided, single submitter	VCV001320398	2	50280664	2	50053526	1320398	1310643		NC_000002.12:50053525:C:G
NM_001330078.2(NRXN1):c.1985T>C (p.Val662Ala)	NRXN1	V634A, V644A, V649A, V654A, V658A, V661A, V662A, V702A	not provided	Uncertain significance(Last reviewed: Jan 24, 2020)	criteria provided, single submitter	VCV001318786	2	50765549	2	50538411	1318786	1307298		NC_000002.12:50538410:A:G
NM_001330078.2(NRXN1):c.3943G>C (p.Asp1315His)	NRXN1	D1248H, D1258H, D1263H, D1268H, D1285H, D1293H, D1306H, D1307H, D1311H, D1314H, D1315H, D1355H, D250H, D280H	not provided	Uncertain significance(Last reviewed: Mar 8, 2021)	criteria provided, single submitter	VCV001318687	2	50280594	2	50053456	1318687	1307199		NC_000002.12:50053455:C:G
NM_001330078.2(NRXN1):c.3680A>C (p.Gln1227Pro)	NRXN1	Q1190P, Q1200P, Q1205P, Q1210P, Q1218P, Q1219P, Q1223P, Q1226P, Q1227P, Q1267P, Q192P	not provided	Uncertain significance(Last reviewed: Aug 22, 2019)	criteria provided, single submitter	VCV001318655	2	50318499	2	50091361	1318655	1307167		NC_000002.12:50091360:T:G
NM_001330078.2(NRXN1):c.304A>G (p.Thr102Ala)	NRXN1	T102A	not provided	Uncertain significance(Last reviewed: Jan 13, 2020)	criteria provided, single submitter	VCV001318649	2	51255108	2	51027970	1318649	1307161		NC_000002.12:51027969:T:C
NM_001330078.2(NRXN1):c.1158+18T>C	NRXN1		not provided	Uncertain significance(Last reviewed: Apr 2, 2019)	criteria provided, single submitter	VCV001318608	2	50848346	2	50621208	1318608	1308392		NC_000002.12:50621207:A:G
NM_001330078.2(NRXN1):c.1180A>G (p.Ile394Val)	NRXN1	I366V, I376V, I381V, I386V, I390V, I393V, I394V, I434V	not provided	Uncertain significance(Last reviewed: Jul 9, 2020)	criteria provided, single submitter	VCV001318603	2	50847300	2	50620162	1318603	1308387		NC_000002.12:50620161:T:C
NM_001330078.2(NRXN1):c.1320+4A>C	NRXN1		not provided	Uncertain significance(Last reviewed: Aug 5, 2019)	criteria provided, single submitter	VCV001318595	2	50847156	2	50620018	1318595	1308379		NC_000002.12:50620017:T:G
NM_001330078.2(NRXN1):c.3722A>G (p.Asn1241Ser)	NRXN1	N1219S, N1232S, N1233S, N1237S, N1240S, N1241S, N1281S, N206S	not provided	Uncertain significance(Last reviewed: May 15, 2019)	criteria provided, single submitter	VCV001318567	2	50282179	2	50055041	1318567	1308351		NC_000002.12:50055040:T:C
NM_001330078.2(NRXN1):c.703T>C (p.Ser235Pro)	NRXN1	S235P	not provided	Uncertain significance(Last reviewed: Jul 17, 2019)	criteria provided, single submitter	VCV001318552	2	51254709	2	51027571	1318552	1308336		NC_000002.12:51027570:A:G
NM_001330078.2(NRXN1):c.713A>G (p.Asp238Gly)	NRXN1	D238G	not provided	Uncertain significance(Last reviewed: May 6, 2019)	criteria provided, single submitter	VCV001318495	2	51254699	2	51027561	1318495	1308279		NC_000002.12:51027560:T:C
NM_001330078.2(NRXN1):c.4191del (p.Cys1398fs)	NRXN1	C1331fs, C1341fs, C1346fs, C1351fs, C1368fs, C1376fs, C1389fs, C1390fs, C1394fs, C1397fs, C1398fs, C1438fs, C333fs, C33fs, C363fs	not provided	Uncertain significance(Last reviewed: Jun 17, 2019)	criteria provided, single submitter	VCV001318486	2	50170867	2	49943729	1318486	1308270		NC_000002.12:49943728:GGGG:GGG
NM_001330078.2(NRXN1):c.1994C>A (p.Thr665Asn)	NRXN1	T637N, T647N, T652N, T657N, T661N, T664N, T665N, T705N	not provided	Uncertain significance(Last reviewed: Feb 1, 2021)	criteria provided, single submitter	VCV001318452	2	50765540	2	50538402	1318452	1308236		NC_000002.12:50538401:G:T
NM_001330078.2(NRXN1):c.14T>C (p.Leu5Pro)	NRXN1	L5P	not provided	Uncertain significance(Last reviewed: Jan 14, 2020)	criteria provided, single submitter	VCV001318204	2	51255398	2	51028260	1318204	1309298		NC_000002.12:51028259:A:G
NM_001330078.2(NRXN1):c.4097G>A (p.Gly1366Glu)	NRXN1	G1299E, G1309E, G1314E, G1319E, G1336E, G1344E, G1357E, G1358E, G1362E, G1365E, G1366E, G1406E, G301E, G331E	not provided	Uncertain significance(Last reviewed: Mar 31, 2021)	criteria provided, single submitter	VCV001317594	2	50280440	2	50053302	1317594	1306537		NC_000002.12:50053301:C:T
NM_001330078.2(NRXN1):c.4076C>G (p.Ala1359Gly)	NRXN1	A1292G, A1302G, A1307G, A1312G, A1329G, A1337G, A1350G, A1351G, A1355G, A1358G, A1359G, A1399G, A294G, A324G	not provided	Uncertain significance(Last reviewed: Oct 29, 2020)	criteria provided, single submitter	VCV001317354	2	50280461	2	50053323	1317354	1306298		NC_000002.12:50053322:G:C
NM_001330078.2(NRXN1):c.529C>T (p.Arg177Trp)	NRXN1	R177W	not provided	Uncertain significance(Last reviewed: May 30, 2019)	criteria provided, single submitter	VCV001317235	2	51254883	2	51027745	1317235	1307052		NC_000002.12:51027744:G:A
NM_001330078.2(NRXN1):c.3220G>A (p.Gly1074Arg)	NRXN1	G1037R, G1047R, G1052R, G1057R, G1065R, G1066R, G1070R, G1073R, G1074R, G1114R	not provided	Uncertain significance(Last reviewed: Apr 2, 2021)	criteria provided, single submitter	VCV001317195	2	50699460	2	50472322	1317195	1307013		NC_000002.12:50472321:C:T
NM_001330078.2(NRXN1):c.4271T>G (p.Ile1424Ser)	NRXN1	I1354S, I1357S, I1364S, I1369S, I1377S, I1394S, I1402S, I1413S, I1415S, I1416S, I1417S, I1421S, I1423S, I1424S, I1464S, I356S, I359S, I386S, I389S, I56S, I59S	not provided	Uncertain significance(Last reviewed: Apr 22, 2021)	criteria provided, single submitter	VCV001317156	2	50149335	2	49922197	1317156	1306974		NC_000002.12:49922196:A:C
NM_001330078.2(NRXN1):c.188C>T (p.Ala63Val)	NRXN1	A63V	not provided	Uncertain significance(Last reviewed: Jan 2, 2020)	criteria provided, single submitter	VCV001317037	2	51255224	2	51028086	1317037	1306855		NC_000002.12:51028085:G:A
NM_001330078.2(NRXN1):c.1525C>T (p.Arg509Cys)	NRXN1	R481C, R491C, R496C, R501C, R505C, R508C, R509C, R549C	not provided	Uncertain significance(Last reviewed: Jul 9, 2020)	criteria provided, single submitter	VCV001316906	2	50779959	2	50552821	1316906	1306724		NC_000002.12:50552820:G:A
NM_001330078.2(NRXN1):c.2780T>C (p.Met927Thr)	NRXN1	M890T, M900T, M905T, M910T, M918T, M919T, M923T, M926T, M927T, M967T	not provided	Uncertain significance(Last reviewed: Aug 28, 2019)	criteria provided, single submitter	VCV001316817	2	50724570	2	50497432	1316817	1307911		NC_000002.12:50497431:A:G
NM_001330078.2(NRXN1):c.3365-109918G>T	NRXN1	G21V	not provided	Uncertain significance(Last reviewed: Feb 12, 2020)	criteria provided, single submitter	VCV001316794	2	50574026	2	50346888	1316794	1307888		NC_000002.12:50346887:C:A
NM_001330078.2(NRXN1):c.660C>T (p.Gly220=)	NRXN1		not provided	Uncertain significance(Last reviewed: Apr 15, 2019)	criteria provided, single submitter	VCV001316471	2	51254752	2	51027614	1316471	1307565		NC_000002.12:51027613:G:A
NM_001330078.2(NRXN1):c.3266A>G (p.Glu1089Gly)	NRXN1	E1052G, E1062G, E1067G, E1072G, E1080G, E1081G, E1085G, E1088G, E1089G, E1129G	not provided	Uncertain significance(Last reviewed: Sep 11, 2019)	criteria provided, single submitter	VCV001316268	2	50692678	2	50465540	1316268	1308670		NC_000002.12:50465539:T:C
NM_001330078.2(NRXN1):c.3811C>T (p.Arg1271Cys)	NRXN1	R1204C, R1214C, R1219C, R1224C, R1241C, R1249C, R1262C, R1263C, R1267C, R1270C, R1271C, R1311C, R206C, R236C	not provided	Uncertain significance(Last reviewed: Aug 22, 2019)	criteria provided, single submitter	VCV001316261	2	50280726	2	50053588	1316261	1308663		NC_000002.12:50053587:G:A
NM_001330078.2(NRXN1):c.772+1053T>C	NRXN1	C265R	not provided	Uncertain significance(Last reviewed: Jul 31, 2019)	criteria provided, single submitter	VCV001316172	2	51253587	2	51026449	1316172	1308574		NC_000002.12:51026448:A:G
NM_001330078.2(NRXN1):c.2443G>T (p.Val815Phe)	NRXN1	V778F, V788F, V793F, V798F, V806F, V807F, V811F, V814F, V815F, V855F	not provided	Uncertain significance(Last reviewed: Jan 12, 2021)	criteria provided, single submitter	VCV001316060	2	50733687	2	50506549	1316060	1308463		NC_000002.12:50506548:C:A
NM_001330078.2(NRXN1):c.2623A>T (p.Asn875Tyr)	NRXN1	N838Y, N848Y, N853Y, N858Y, N866Y, N867Y, N871Y, N874Y, N875Y, N915Y	not provided	Uncertain significance(Last reviewed: Dec 10, 2019)	criteria provided, single submitter	VCV001316025	2	50724727	2	50497589	1316025	1306283		NC_000002.12:50497588:T:A
NM_001330078.2(NRXN1):c.274A>G (p.Ser92Gly)	NRXN1	S92G	not provided	Uncertain significance(Last reviewed: Jan 13, 2021)	criteria provided, single submitter	VCV001315995	2	51255138	2	51028000	1315995	1306253		NC_000002.12:51027999:T:C
NM_001330078.2(NRXN1):c.109G>C (p.Glu37Gln)	NRXN1	E37Q	not provided	Uncertain significance(Last reviewed: Feb 6, 2020)	criteria provided, single submitter	VCV001315950	2	51255303	2	51028165	1315950	1306208		NC_000002.12:51028164:C:G
NM_001330078.2(NRXN1):c.328A>G (p.Asn110Asp)	NRXN1	N110D	not provided	Uncertain significance(Last reviewed: Feb 6, 2020)	criteria provided, single submitter	VCV001315914	2	51255084	2	51027946	1315914	1306172		NC_000002.12:51027945:T:C
NM_001330078.2(NRXN1):c.2950A>G (p.Asn984Asp)	NRXN1	N1024D, N947D, N957D, N962D, N967D, N975D, N976D, N980D, N983D, N984D	not provided	Uncertain significance(Last reviewed: Jun 16, 2021)	criteria provided, single submitter	VCV001315837	2	50723163	2	50496025	1315837	1306095		NC_000002.12:50496024:T:C
NM_001330078.2(NRXN1):c.316G>C (p.Asp106His)	NRXN1	D106H	not provided	Uncertain significance(Last reviewed: Dec 3, 2019)	criteria provided, single submitter	VCV001315746	2	51255096	2	51027958	1315746	1306005		NC_000002.12:51027957:C:G
NM_001330078.2(NRXN1):c.2234G>A (p.Arg745Gln)	NRXN1	R717Q, R727Q, R732Q, R737Q, R741Q, R744Q, R745Q, R785Q	not provided	Uncertain significance(Last reviewed: Dec 17, 2020)	criteria provided, single submitter	VCV001315665	2	50758478	2	50531340	1315665	1305925		NC_000002.12:50531339:C:T
NM_001330078.2(NRXN1):c.1708G>C (p.Val570Leu)	NRXN1	V542L, V552L, V557L, V562L, V566L, V569L, V570L, V610L	not provided	Uncertain significance(Last reviewed: Mar 15, 2021)	criteria provided, single submitter	VCV001315662	2	50779776	2	50552638	1315662	1305922		NC_000002.12:50552637:C:G
NM_001330078.2(NRXN1):c.773-13242G>A	NRXN1		not provided	Benign(Last reviewed: Aug 13, 2021)	criteria provided, single submitter	VCV001302880	2	51166335	2	50939197	1302880	1293161		NC_000002.12:50939196:C:T
NM_001330078.2(NRXN1):c.2375-158G>C	NRXN1		not provided	Benign(Last reviewed: Aug 14, 2019)	criteria provided, single submitter	VCV001296096	2	50733913	2	50506775	1296096	1285891		NC_000002.12:50506774:C:G
NM_001330078.2(NRXN1):c.3244+244T>C	NRXN1		not provided	Benign(Last reviewed: Aug 10, 2019)	criteria provided, single submitter	VCV001295354	2	50699192	2	50472054	1295354	1285149		NC_000002.12:50472053:A:G
NM_001330078.2(NRXN1):c.4128+126A>G	NRXN1		not provided	Benign(Last reviewed: Jun 25, 2018)	criteria provided, single submitter	VCV001295353	2	50280283	2	50053145	1295353	1285148		NC_000002.12:50053144:T:C
NM_001330078.2(NRXN1):c.3809-247T>C	NRXN1		not provided	Benign(Last reviewed: Jun 26, 2018)	criteria provided, single submitter	VCV001295352	2	50280975	2	50053837	1295352	1285147		NC_000002.12:50053836:A:G
NM_001330078.2(NRXN1):c.3244+240C>T	NRXN1		not provided	Benign(Last reviewed: Aug 10, 2019)	criteria provided, single submitter	VCV001295351	2	50699196	2	50472058	1295351	1285146		NC_000002.12:50472057:G:A
NM_001330078.2(NRXN1):c.833-66285CA[22]	NRXN1		not provided	Benign(Last reviewed: May 14, 2021)	criteria provided, single submitter	VCV001294908	2	50916993 - 50916994	2	50689855 - 50689856	1294908	1284704		NC_000002.12:50689854:TGTGTGTGTGTGTGTGTGTGTGTGTGTGTGTGTGTGTGTGTGTGTGT:TGTGTGTGTGTGTGTGTGTGTGTGTGTGTGTGTGTGTGTGTGTGT
NM_001330078.2(NRXN1):c.3244+232dup	NRXN1		not provided	Benign(Last reviewed: Jan 19, 2020)	criteria provided, single submitter	VCV001293740	2	50699197 - 50699198	2	50472059 - 50472060	1293740	1283541		NC_000002.12:50472059:AAAAAAA:AAAAAAAA
NM_001330078.2(NRXN1):c.3365-110013C>A	NRXN1		not provided	Benign(Last reviewed: Mar 3, 2015)	criteria provided, single submitter	VCV001293348	2	50574121	2	50346983	1293348	1283153		NC_000002.12:50346982:G:T
NM_001330078.2(NRXN1):c.2347+53dup	NRXN1		not provided	Benign(Last reviewed: Jun 25, 2018)	criteria provided, single submitter	VCV001290999	2	50758309 - 50758310	2	50531171 - 50531172	1290999	1280822		NC_000002.12:50531171:AAA:AAAA
Single allele	NRXN1		not provided	Benign(Last reviewed: Dec 5, 2019)	criteria provided, single submitter	VCV001290995	2	51259645 - 51259660	2	51032507 - 51032522	1290995	1280818		NC_000002.12:51032506:AGAAAGAGAGAGAGAGAGA:AGA
NM_001330078.2(NRXN1):c.832+82320C>A	NRXN1		not provided	Benign(Last reviewed: May 14, 2021)	criteria provided, single submitter	VCV001290367	2	51066687	2	50839549	1290367	1280195		NC_000002.12:50839548:G:T
NM_001330078.2(NRXN1):c.833-65905G>C	NRXN1		not provided	Benign(Last reviewed: May 14, 2021)	criteria provided, single submitter	VCV001289340	2	50916658	2	50689520	1289340	1279171		NC_000002.12:50689519:C:G
NM_001330078.2(NRXN1):c.2787T>A (p.Leu929=)	NRXN1		not provided	Likely benign(Last reviewed: Mar 30, 2020)	criteria provided, single submitter	VCV001287814	2	50724563	2	50497425	1287814	1277646		NC_000002.12:50497424:A:T
NM_001330078.2(NRXN1):c.833-66285CA[24]	NRXN1		not provided	Benign(Last reviewed: May 14, 2021)	criteria provided, single submitter	VCV001282472	2	50916992 - 50916993	2	50689854 - 50689855	1282472	1272326		NC_000002.12:50689854:TGTGTGTGTGTGTGTGTGTGTGTGTGTGTGTGTGTGTGTGTGTGTGT:TGTGTGTGTGTGTGTGTGTGTGTGTGTGTGTGTGTGTGTGTGTGTGTGT
NM_001330078.2(NRXN1):c.1584A>G (p.Lys528=)	NRXN1		not provided	Likely benign(Last reviewed: Jun 22, 2018)	criteria provided, single submitter	VCV001281260	2	50779900	2	50552762	1281260	1270257		NC_000002.12:50552761:T:C
NM_001330078.2(NRXN1):c.832+82138A>G	NRXN1		not provided	Benign(Last reviewed: May 14, 2021)	criteria provided, single submitter	VCV001279616	2	51066869	2	50839731	1279616	1269649		NC_000002.12:50839730:T:C
NM_001330078.2(NRXN1):c.833-65920A>G	NRXN1		not provided	Benign(Last reviewed: May 14, 2021)	criteria provided, single submitter	VCV001277486	2	50916673	2	50689535	1277486	1266066		NC_000002.12:50689534:T:C
NM_001330078.2(NRXN1):c.3071-29T>C	NRXN1		not provided	Benign(Last reviewed: Jul 8, 2018)	criteria provided, single submitter	VCV001268575	2	50699638	2	50472500	1268575	1258482		NC_000002.12:50472499:A:G
NM_001330078.2(NRXN1):c.833-66285CA[21]	NRXN1		not provided	Benign(Last reviewed: May 14, 2021)	criteria provided, single submitter	VCV001266920	2	50916993 - 50916996	2	50689855 - 50689858	1266920	1255955		NC_000002.12:50689854:TGTGTGTGTGTGTGTGTGTGTGTGTGTGTGTGTGTGTGTGTGTGTGT:TGTGTGTGTGTGTGTGTGTGTGTGTGTGTGTGTGTGTGTGTGT
NM_001330078.2(NRXN1):c.-922+165C>G	NRXN1		not provided	Benign(Last reviewed: Mar 10, 2020)	criteria provided, single submitter	VCV001266216	2	51258954	2	51031816	1266216	1256547		NC_000002.12:51031815:G:C
NM_001330078.2(NRXN1):c.2375-105T>C	NRXN1		not provided	Benign(Last reviewed: Aug 10, 2019)	criteria provided, single submitter	VCV001266047	2	50733860	2	50506722	1266047	1257670		NC_000002.12:50506721:A:G
NM_001330078.2(NRXN1):c.1759+16T>G	NRXN1		not provided	Benign(Last reviewed: Apr 11, 2015)	criteria provided, single submitter	VCV001265450	2	50779709	2	50552571	1265450	1254917		NC_000002.12:50552570:A:C
NM_001330078.2(NRXN1):c.2880-234A>G	NRXN1		not provided	Benign(Last reviewed: Jun 22, 2018)	criteria provided, single submitter	VCV001262446	2	50723467	2	50496329	1262446	1253637		NC_000002.12:50496328:T:C
Single allele	NRXN1		not provided	Benign(Last reviewed: Jun 22, 2020)	criteria provided, single submitter	VCV001255289	2	51259645 - 51259658	2	51032507 - 51032520	1255289	1245221		NC_000002.12:51032506:AGAAAGAGAGAGAGAGA:AGA
NM_001330078.2(NRXN1):c.3365-110377T>C	NRXN1		not provided	Benign(Last reviewed: May 20, 2019)	criteria provided, single submitter	VCV001250635	2	50574485	2	50347347	1250635	1239722		NC_000002.12:50347346:A:G
NM_001330078.2(NRXN1):c.3546+195dup	NRXN1		not provided	Benign(Last reviewed: Aug 18, 2019)	criteria provided, single submitter	VCV001247601	2	50463715 - 50463716	2	50236577 - 50236578	1247601	1234980		NC_000002.12:50236577:AAAAAAAAAAAAAAAAA:AAAAAAAAAAAAAAAAAA
NM_001330078.2(NRXN1):c.833-66285CA[25]	NRXN1		not provided	Benign(Last reviewed: May 15, 2021)	criteria provided, single submitter	VCV001244975	2	50916992 - 50916993	2	50689854 - 50689855	1244975	1236212		NC_000002.12:50689854:TGTGTGTGTGTGTGTGTGTGTGTGTGTGTGTGTGTGTGTGTGTGTGT:TGTGTGTGTGTGTGTGTGTGTGTGTGTGTGTGTGTGTGTGTGTGTGTGTGT
NM_001330078.2(NRXN1):c.2374+287T>G	NRXN1		not provided	Benign(Last reviewed: Jul 7, 2018)	criteria provided, single submitter	VCV001244212	2	50755476	2	50528338	1244212	1232464		NC_000002.12:50528337:A:C
NM_001330078.2(NRXN1):c.833-16192T>C	NRXN1		not provided	Benign(Last reviewed: May 15, 2021)	criteria provided, single submitter	VCV001243720	2	50866945	2	50639807	1243720	1233208		NC_000002.12:50639806:A:G
NM_001330078.2(NRXN1):c.-922+232G>T	NRXN1		not provided	Benign(Last reviewed: Jun 23, 2018)	criteria provided, single submitter	VCV001238952	2	51258887	2	51031749	1238952	1226789		NC_000002.12:51031748:C:A
NM_001330078.2(NRXN1):c.2144-89A>G	NRXN1		not provided	Benign(Last reviewed: Jun 25, 2018)	criteria provided, single submitter	VCV001237661	2	50758657	2	50531519	1237661	1229281		NC_000002.12:50531518:T:C
NM_001330078.2(NRXN1):c.832+82561C>T	NRXN1		not provided	Benign(Last reviewed: May 24, 2021)	criteria provided, single submitter	VCV001234579	2	51066446	2	50839308	1234579	1223694		NC_000002.12:50839307:G:A
NM_001330078.2(NRXN1):c.3245-120A>C	NRXN1		not provided	Benign(Last reviewed: Jun 25, 2018)	criteria provided, single submitter	VCV001233794	2	50692819	2	50465681	1233794	1225461		NC_000002.12:50465680:T:G
NM_001330078.2(NRXN1):c.3809-245C>T	NRXN1		not provided	Benign(Last reviewed: Jun 26, 2018)	criteria provided, single submitter	VCV001233329	2	50280973	2	50053835	1233329	1222451		NC_000002.12:50053834:G:A
NM_001330078.2(NRXN1):c.832+132237G>A	NRXN1		not provided	Benign(Last reviewed: May 14, 2021)	criteria provided, single submitter	VCV001230835	2	51016770	2	50789632	1230835	1222085		NC_000002.12:50789631:C:T
NM_001330078.2(NRXN1):c.3364+222G>A	NRXN1		not provided	Benign(Last reviewed: Jun 25, 2018)	criteria provided, single submitter	VCV001230442	2	50692358	2	50465220	1230442	1219147		NC_000002.12:50465219:C:T
NM_001330078.2(NRXN1):c.3546+211del	NRXN1		not provided	Benign(Last reviewed: Aug 10, 2019)	criteria provided, single submitter	VCV001227915	2	50463716	2	50236578	1227915	1215307		NC_000002.12:50236577:AAAAAAAAAAAAAAAAA:AAAAAAAAAAAAAAAA
NM_001330078.2(NRXN1):c.3070+43G>T	NRXN1		not provided	Benign(Last reviewed: Jun 22, 2018)	criteria provided, single submitter	VCV001223061	2	50723000	2	50495862	1223061	1212170		NC_000002.12:50495861:C:A
NM_001330078.2(NRXN1):c.4128+71C>T	NRXN1		not provided	Benign(Last reviewed: Jun 26, 2018)	criteria provided, single submitter	VCV001220569	2	50280338	2	50053200	1220569	1212258		NC_000002.12:50053199:G:A
NM_001330078.2(NRXN1):c.1699T>C (p.Leu567=)	NRXN1		not provided	Likely benign(Last reviewed: Aug 20, 2018)	criteria provided, single submitter	VCV001217764	2	50779785	2	50552647	1217764	1207747		NC_000002.12:50552646:A:G
NM_001330078.2(NRXN1):c.2042T>G (p.Leu681Arg)	NRXN1	L653R, L663R, L668R, L673R, L677R, L680R, L681R, L721R	not provided	Uncertain significance(Last reviewed: Jun 27, 2022)	criteria provided, single submitter	VCV001217003	2	50765492	2	50538354	1217003	1206983		NC_000002.12:50538353:A:C
NM_001330078.2(NRXN1):c.4125C>G (p.Ser1375Arg)	NRXN1	S1308R, S1318R, S1323R, S1328R, S1345R, S1353R, S1366R, S1367R, S1371R, S1374R, S1375R, S1415R, S310R, S340R	not provided	Likely benign(Last reviewed: Apr 26, 2019)	criteria provided, single submitter	VCV001216940	2	50280412	2	50053274	1216940	1206920		NC_000002.12:50053273:G:C
NM_001330078.2(NRXN1):c.2555T>A (p.Ile852Asn)	NRXN1	I815N, I825N, I830N, I835N, I843N, I844N, I848N, I851N, I852N, I892N	not provided	Uncertain significance(Last reviewed: Oct 21, 2019)	criteria provided, single submitter	VCV001215849	2	50724795	2	50497657	1215849	1205830		NC_000002.12:50497656:A:T
NM_001330078.2(NRXN1):c.2497+27del	NRXN1		not provided	Likely benign(Last reviewed: Aug 3, 2018)	criteria provided, single submitter	VCV001212601	2	50733606	2	50506468	1212601	1202595		NC_000002.12:50506467:AAAA:AAA
NM_001330078.2(NRXN1):c.773-186A>G	NRXN1		not provided	Likely benign(Last reviewed: Jun 23, 2018)	criteria provided, single submitter	VCV001212466	2	51153279	2	50926141	1212466	1202460		NC_000002.12:50926140:T:C
NM_001330078.2(NRXN1):c.3365-109907G>A	NRXN1	G25S	not provided	Uncertain significance(Last reviewed: Sep 25, 2019)	criteria provided, single submitter	VCV001211103	2	50574015	2	50346877	1211103	1201101		NC_000002.12:50346876:C:T
NM_001330078.2(NRXN1):c.3244+232_3244+233dup	NRXN1		not provided	Likely benign(Last reviewed: Aug 11, 2019)	criteria provided, single submitter	VCV001211093	2	50699197 - 50699198	2	50472059 - 50472060	1211093	1201091		NC_000002.12:50472059:AAAAAAA:AAAAAAAAA
NM_001330078.2(NRXN1):c.3365-109846T>C	NRXN1	L45P	not provided	Uncertain significance(Last reviewed: Aug 6, 2019)	criteria provided, single submitter	VCV001208731	2	50573954	2	50346816	1208731	1196940		NC_000002.12:50346815:A:G
Single allele	NRXN1		not provided	Likely benign(Last reviewed: Sep 2, 2020)	criteria provided, single submitter	VCV001208173	2	51259645 - 51259652	2	51032507 - 51032514	1208173	1196942		NC_000002.12:51032506:AGAAAGAGAGA:AGA
NM_001330078.2(NRXN1):c.4129-279T>C	NRXN1		not provided	Likely benign(Last reviewed: Jun 29, 2018)	criteria provided, single submitter	VCV001205827	2	50171208	2	49944070	1205827	1193176		NC_000002.12:49944069:A:G
NM_001330078.2(NRXN1):c.4130C>A (p.Thr1377Asn)	NRXN1	T12N, T1310N, T1320N, T1325N, T1330N, T1347N, T1355N, T1368N, T1369N, T1373N, T1376N, T1377N, T1417N, T312N, T342N	not provided	Uncertain significance(Last reviewed: Jan 27, 2020)	criteria provided, single submitter	VCV001204717	2	50170928	2	49943790	1204717	1193175		NC_000002.12:49943789:G:T
NM_001330078.2(NRXN1):c.3365-110031G>T	NRXN1		not provided	Likely benign(Last reviewed: Sep 12, 2020)	criteria provided, single submitter	VCV001204027	2	50574139	2	50347001	1204027	1193178		NC_000002.12:50347000:C:A
NM_001330078.2(NRXN1):c.1159-185C>G	NRXN1		not provided	Likely benign(Last reviewed: Jul 7, 2018)	criteria provided, single submitter	VCV001203340	2	50847506	2	50620368	1203340	1193179		NC_000002.12:50620367:G:C
NM_001330078.2(NRXN1):c.3718+86T>C	NRXN1		not provided	Likely benign(Last reviewed: Jun 22, 2018)	criteria provided, single submitter	VCV001203013	2	50318375	2	50091237	1203013	1193177		NC_000002.12:50091236:A:G
NM_001330078.2(NRXN1):c.3365-109721G>T	NRXN1	A87S	not provided	Uncertain significance(Last reviewed: Dec 6, 2019)	criteria provided, single submitter	VCV001202202	2	50573829	2	50346691	1202202	1189914		NC_000002.12:50346690:C:A
NM_001330078.2(NRXN1):c.2143+76A>G	NRXN1		not provided	Likely benign(Last reviewed: Jun 26, 2018)	criteria provided, single submitter	VCV001201448	2	50765315	2	50538177	1201448	1189915		NC_000002.12:50538176:T:C
NM_001330078.2(NRXN1):c.1760-245G>C	NRXN1		not provided	Likely benign(Last reviewed: Jul 17, 2018)	criteria provided, single submitter	VCV001199967	2	50766019	2	50538881	1199967	1189916		NC_000002.12:50538880:C:G
NM_001330078.2(NRXN1):c.2951A>G (p.Asn984Ser)	NRXN1	N1024S, N947S, N957S, N962S, N967S, N975S, N976S, N980S, N983S, N984S	not provided	Uncertain significance(Last reviewed: May 4, 2021)	criteria provided, single submitter	VCV001198368	2	50723162	2	50496024	1198368	1186464		NC_000002.12:50496023:T:C
NM_001330078.2(NRXN1):c.-921-287G>A	NRXN1		not provided	Likely benign(Last reviewed: Jul 3, 2018)	criteria provided, single submitter	VCV001197660	2	51256619	2	51029481	1197660	1186466		NC_000002.12:51029480:C:T
NM_001330078.2(NRXN1):c.3365-110308T>C	NRXN1		not provided	Likely benign(Last reviewed: Jul 8, 2018)	criteria provided, single submitter	VCV001197519	2	50574416	2	50347278	1197519	1186463		NC_000002.12:50347277:A:G
NM_001330078.2(NRXN1):c.4472C>T (p.Ala1491Val)	NRXN1	A123V, A126V, A1421V, A1424V, A1431V, A1436V, A1444V, A1461V, A1469V, A1480V, A1482V, A1483V, A1484V, A1488V, A1490V, A1491V, A1531V, A423V, A426V, A453V, A456V	not provided	Likely benign(Last reviewed: Aug 5, 2020)	criteria provided, single submitter	VCV001196704	2	50149134	2	49921996	1196704	1186460		NC_000002.12:49921995:G:A
NM_001330078.2(NRXN1):c.321G>A (p.Thr107=)	NRXN1		not provided	Likely benign(Last reviewed: Jun 24, 2020)	criteria provided, single submitter	VCV001196674	2	51255091	2	51027953	1196674	1186465		NC_000002.12:51027952:C:T
NM_001330078.2(NRXN1):c.4134del (p.Asp1379fs)	NRXN1	D1312fs, D1322fs, D1327fs, D1332fs, D1349fs, D1357fs, D1370fs, D1371fs, D1375fs, D1378fs, D1379fs, D1419fs, D14fs, D314fs, D344fs	not provided	Likely pathogenic(Last reviewed: Sep 17, 2019)	criteria provided, single submitter	VCV001196302	2	50170924	2	49943786	1196302	1186461		NC_000002.12:49943785:T:
NM_001330078.2(NRXN1):c.3719-125A>C	NRXN1		not provided	Likely benign(Last reviewed: Jul 9, 2018)	criteria provided, single submitter	VCV001196145	2	50282307	2	50055169	1196145	1186462		NC_000002.12:50055168:T:G
NM_001330078.2(NRXN1):c.3454C>T (p.Leu1152=)	NRXN1		not provided	Likely benign(Last reviewed: Jun 11, 2020)	criteria provided, single submitter	VCV001195731	2	50464019	2	50236881	1195731	1183205		NC_000002.12:50236880:G:A
NM_001330078.2(NRXN1):c.3719-297A>G	NRXN1		not provided	Likely benign(Last reviewed: Jul 8, 2018)	criteria provided, single submitter	VCV001195051	2	50282479	2	50055341	1195051	1183204		NC_000002.12:50055340:T:C
NM_001330078.2(NRXN1):c.2189A>G (p.Gln730Arg)	NRXN1	Q702R, Q712R, Q717R, Q722R, Q726R, Q729R, Q730R, Q770R	not provided	Uncertain significance(Last reviewed: Jun 17, 2019)	criteria provided, single submitter	VCV001194402	2	50758523	2	50531385	1194402	1183207		NC_000002.12:50531384:T:C
NM_001330078.2(NRXN1):c.4129-247G>A	NRXN1		not provided	Likely benign(Last reviewed: Jun 26, 2018)	criteria provided, single submitter	VCV001193751	2	50171176	2	49944038	1193751	1183203		NC_000002.12:49944037:C:T
NM_001330078.2(NRXN1):c.3364+46G>A	NRXN1		not provided	Likely benign(Last reviewed: Jul 7, 2020)	criteria provided, single submitter	VCV001193393	2	50692534	2	50465396	1193393	1183206		NC_000002.12:50465395:C:T
NM_001330078.2(NRXN1):c.3244+274dup	NRXN1		not provided	Likely benign(Last reviewed: Aug 15, 2019)	criteria provided, single submitter	VCV001190919	2	50699157 - 50699158	2	50472019 - 50472020	1190919	1179554		NC_000002.12:50472019:AAAAA:AAAAAA
NM_001330078.2(NRXN1):c.3365-110030C>A	NRXN1		not provided	Likely benign(Last reviewed: Jan 13, 2021)	criteria provided, single submitter	VCV001190345	2	50574138	2	50347000	1190345	1179553		NC_000002.12:50346999:G:T
NM_001330078.2(NRXN1):c.2068A>G (p.Met690Val)	NRXN1	M662V, M672V, M677V, M682V, M686V, M689V, M690V, M730V	not provided	Likely benign(Last reviewed: Jan 25, 2019)	criteria provided, single submitter	VCV001190314	2	50765466	2	50538328	1190314	1179556		NC_000002.12:50538327:T:C
NM_001330078.2(NRXN1):c.3457G>A (p.Ala1153Thr)	NRXN1	A1116T, A1126T, A1131T, A1136T, A1144T, A1145T, A1149T, A1152T, A1153T, A118T, A1193T	not provided	Uncertain significance(Last reviewed: Feb 10, 2020)	criteria provided, single submitter	VCV001190189	2	50464016	2	50236878	1190189	1179552		NC_000002.12:50236877:C:T
NM_001330078.2(NRXN1):c.1759+108T>C	NRXN1		not provided	Likely benign(Last reviewed: Aug 3, 2018)	criteria provided, single submitter	VCV001189206	2	50779617	2	50552479	1189206	1179558		NC_000002.12:50552478:A:G
NM_001330078.2(NRXN1):c.3430C>T (p.Arg1144Ter)	NRXN1	R109*, R1107*, R1117*, R1122*, R1127*, R1135*, R1136*, R1140*, R1143*, R1144*, R1184*	not provided	Likely pathogenic(Last reviewed: Feb 28, 2022)	criteria provided, single submitter	VCV001187252	2	50464043	2	50236905	1187252	1176190		NC_000002.12:50236904:G:A
NM_001330078.2(NRXN1):c.1759+229C>T	NRXN1		not provided	Likely benign(Last reviewed: Jul 9, 2018)	criteria provided, single submitter	VCV001186608	2	50779496	2	50552358	1186608	1176192		NC_000002.12:50552357:G:A
NM_001330078.2(NRXN1):c.2510G>T (p.Gly837Val)	NRXN1	G800V, G810V, G815V, G820V, G828V, G829V, G833V, G836V, G837V, G877V	not provided	Uncertain significance(Last reviewed: Dec 15, 2020)	criteria provided, single submitter	VCV001186095	2	50724840	2	50497702	1186095	1176191		NC_000002.12:50497701:C:A
NM_001330078.2(NRXN1):c.3718+307T>G	NRXN1		not provided	Likely benign(Last reviewed: Jun 4, 2019)	criteria provided, single submitter	VCV001182235	2	50318154	2	50091016	1182235	1170977		NC_000002.12:50091015:A:C
NM_001330078.2(NRXN1):c.3365-109930GCG[6]	NRXN1		not provided	Benign(Last reviewed: Mar 3, 2015)	criteria provided, single submitter	VCV001180179	2	50574009 - 50574020	2	50346871 - 50346882	1180179	1168929		NC_000002.12:50346870:CGCCGCCGCCGCCGCCGCCGCCGCCGCCGCC:CGCCGCCGCCGCCGCCGCC
NM_001330078.2(NRXN1):c.3244+240C>G	NRXN1		not provided	Likely benign(Last reviewed: Sep 29, 2019)	criteria provided, single submitter	VCV001179596	2	50699196	2	50472058	1179596	1168930		NC_000002.12:50472057:G:C
NM_001330078.2(NRXN1):c.1158+20C>T	NRXN1	S373L, S426L	not provided	Likely benign(Last reviewed: Jul 19, 2019)	criteria provided, single submitter	VCV001179352	2	50848344	2	50621206	1179352	1168931		NC_000002.12:50621205:G:A
NM_001330078.2(NRXN1):c.833-66285CA[19]	NRXN1		not provided	Benign(Last reviewed: May 14, 2021)	criteria provided, single submitter	VCV001178194	2	50916993 - 50917000	2	50689855 - 50689862	1178194	1167254		NC_000002.12:50689854:TGTGTGTGTGTGTGTGTGTGTGTGTGTGTGTGTGTGTGTGTGTGTGT:TGTGTGTGTGTGTGTGTGTGTGTGTGTGTGTGTGTGTGT
NM_001330078.2(NRXN1):c.3546+210_3546+211del	NRXN1		not provided	Likely benign(Last reviewed: Aug 10, 2019)	criteria provided, single submitter	VCV001174176	2	50463716 - 50463717	2	50236578 - 50236579	1174176	1163419		NC_000002.12:50236577:AAAAAAAAAAAAAAAAA:AAAAAAAAAAAAAAA
Single allele	NRXN1		Pitt-Hopkins-like syndrome 2	Likely pathogenic(Last reviewed: May 19, 2020)	criteria provided, single submitter	VCV001098641			2	50531675 - 50577825	1098641	1087286
NM_001330078.2(NRXN1):c.3365-109764T>C	NRXN1		not provided	Likely benign(Last reviewed: Nov 1, 2020)	criteria provided, single submitter	VCV001012941	2	50573872	2	50346734	1012941	1000345	rs2078010493	NC_000002.12:50346733:A:G
GRCh37/hg19 2p16.3(chr2:50379638-50453751)x1	NRXN1		not provided	Uncertain significance(Last reviewed: Sep 19, 2019)	no assertion criteria provided	VCV000980992	2	50379638 - 50453751			980992	969070
GRCh37/hg19 2p16.3(chr2:50770184-50813046)x1	NRXN1		not provided	Pathogenic(Last reviewed: Aug 7, 2019)	no assertion criteria provided	VCV000980991	2	50770184 - 50813046			980991	969069
GRCh37/hg19 2p16.3(chr2:51080862-51411126)x1	NRXN1		not provided	Pathogenic(Last reviewed: Aug 14, 2019)	no assertion criteria provided	VCV000980990	2	51080862 - 51411126			980990	969068
GRCh37/hg19 2p16.3(chr2:51148272-51363855)x1	NRXN1		not provided	Pathogenic(Last reviewed: Sep 30, 2019)	no assertion criteria provided	VCV000980989	2	51148272 - 51363855			980989	969067
GRCh37/hg19 2p16.3(chr2:51150534-51188464)x1	NRXN1		not provided	Pathogenic(Last reviewed: Jun 27, 2019)	no assertion criteria provided	VCV000980988	2	51150534 - 51188464			980988	969066
GRCh37/hg19 2p16.3(chr2:50947539-51512609)x1	NRXN1		not provided	Pathogenic(Last reviewed: Jun 24, 2019)	no assertion criteria provided	VCV000980987	2	50947539 - 51512609			980987	969065
GRCh37/hg19 2p16.3(chr2:51141570-51272118)x1	NRXN1		not provided	Pathogenic(Last reviewed: Oct 23, 2019)	no assertion criteria provided	VCV000980986	2	51141570 - 51272118			980986	969064
GRCh37/hg19 2p16.3(chr2:50975815-51328796)x1	NRXN1		not provided	Pathogenic(Last reviewed: Feb 25, 2020)	no assertion criteria provided	VCV000980985	2	50975815 - 51328796			980985	969063
GRCh37/hg19 2p16.3(chr2:50889123-51375539)x1	NRXN1		not provided	Pathogenic(Last reviewed: Jan 17, 2020)	no assertion criteria provided	VCV000980984	2	50889123 - 51375539			980984	969062
GRCh37/hg19 2p16.3(chr2:50369632-50470202)x1	NRXN1		not provided	Pathogenic(Last reviewed: Jul 10, 2019)	no assertion criteria provided	VCV000980983	2	50369632 - 50470202			980983	969061
GRCh37/hg19 2p16.3(chr2:51259520-51301447)x1	NRXN1		not provided	Uncertain significance(Last reviewed: Jan 20, 2020)	no assertion criteria provided	VCV000979349	2	51259520 - 51301447			979349	967427
GRCh37/hg19 2p16.3(chr2:50927073-50996165)x1	NRXN1		not provided	Uncertain significance(Last reviewed: Oct 23, 2019)	no assertion criteria provided	VCV000979348	2	50927073 - 50996165			979348	967426
GRCh37/hg19 2p16.3(chr2:50977215-51085505)x1	NRXN1		not provided	Uncertain significance(Last reviewed: Oct 9, 2019)	no assertion criteria provided	VCV000979347	2	50977215 - 51085505			979347	967425
GRCh37/hg19 2p16.3(chr2:50860228-50971175)x1	NRXN1		not provided	Uncertain significance(Last reviewed: Sep 6, 2019)	no assertion criteria provided	VCV000979346	2	50860228 - 50971175			979346	967424
GRCh37/hg19 2p16.3(chr2:51089735-51118081)x1	NRXN1		not provided	Uncertain significance(Last reviewed: Sep 4, 2019)	no assertion criteria provided	VCV000979345	2	51089735 - 51118081			979345	967423
GRCh37/hg19 2p16.3(chr2:50250334-50272270)x1	NRXN1		not provided	Uncertain significance(Last reviewed: Nov 18, 2019)	no assertion criteria provided	VCV000979342	2	50250334 - 50272270			979342	967420
GRCh37/hg19 2p16.3(chr2:51027613-51147477)x1	NRXN1		not provided	Uncertain significance(Last reviewed: Jun 10, 2019)	no assertion criteria provided	VCV000979340	2	51027613 - 51147477			979340	967418
NM_001330078.2(NRXN1):c.1361G>A (p.Arg454Gln)	NRXN1	R426Q, R436Q, R441Q, R446Q, R450Q, R453Q, R454Q, R494Q	not specified	Uncertain significance(Last reviewed: Aug 16, 2019)	criteria provided, single submitter	VCV000928907	2	50780123	2	50552985	928907	916879	rs199592328	NC_000002.12:50552984:C:T
NM_001135659.2(NRXN1):c.-1167C>T	NRXN1		Pitt-Hopkins-like syndrome 2	Uncertain significance(Last reviewed: Jan 12, 2018)	criteria provided, single submitter	VCV000899271	2	51259364	2	51032226	899271	885221	rs1280627386	NC_000002.12:51032225:G:A
NM_001330078.2(NRXN1):c.-154A>G	NRXN1		Pitt-Hopkins-like syndrome 2	Uncertain significance(Last reviewed: Jan 13, 2018)	criteria provided, single submitter	VCV000899221	2	51255565	2	51028427	899221	885215	rs576870622	NC_000002.12:51028426:T:C
NM_001330078.2(NRXN1):c.-133G>A	NRXN1		Pitt-Hopkins-like syndrome 2	Uncertain significance(Last reviewed: Apr 27, 2017)	criteria provided, single submitter	VCV000899220	2	51255544	2	51028406	899220	885214	rs1670968947	NC_000002.12:51028405:C:T
NM_001330078.2(NRXN1):c.108C>G (p.Ala36=)	NRXN1		Pitt-Hopkins-like syndrome 2	Uncertain significance(Last reviewed: Jan 13, 2018)	criteria provided, single submitter	VCV000899219	2	51255304	2	51028166	899219	885213	rs199871750	NC_000002.12:51028165:G:C
NM_001330078.2(NRXN1):c.1418G>A (p.Cys473Tyr)	NRXN1	C460Y, C465Y, C513Y, C455Y, C445Y, C473Y, C469Y, C472Y	Pitt-Hopkins-like syndrome 2	Uncertain significance(Last reviewed: Jan 13, 2018)	criteria provided, single submitter	VCV000899161	2	50780066	2	50552928	899161	885205	rs1667739360	NC_000002.12:50552927:C:T
NM_001330078.2(NRXN1):c.2013C>T (p.Ser671=)	NRXN1		Pitt-Hopkins-like syndrome 2	Uncertain significance(Last reviewed: Jan 12, 2018)	criteria provided, single submitter	VCV000899159	2	50765521	2	50538383	899159	885203	rs1359837458	NC_000002.12:50538382:G:A
NM_001330078.2(NRXN1):c.*1201A>T	NRXN1		Pitt-Hopkins-like syndrome 2	Uncertain significance(Last reviewed: Jan 13, 2018)	criteria provided, single submitter	VCV000899038	2	50147881	2	49920743	899038	885190	rs201082948	NC_000002.12:49920742:T:A
NM_001330078.2(NRXN1):c.*1318A>C	NRXN1		Pitt-Hopkins-like syndrome 2	Uncertain significance(Last reviewed: Jan 12, 2018)	criteria provided, single submitter	VCV000899037	2	50147764	2	49920626	899037	885189	rs1668024083	NC_000002.12:49920625:T:G
NM_001330078.2(NRXN1):c.*1348C>G	NRXN1		Pitt-Hopkins-like syndrome 2	Uncertain significance(Last reviewed: Apr 27, 2017)	criteria provided, single submitter	VCV000899036	2	50147734	2	49920596	899036	885188	rs918304622	NC_000002.12:49920595:G:C
NM_001330078.2(NRXN1):c.*1365A>G	NRXN1		Pitt-Hopkins-like syndrome 2	Benign(Last reviewed: Jan 13, 2018)	criteria provided, single submitter	VCV000899035	2	50147717	2	49920579	899035	885187	rs147121881	NC_000002.12:49920578:T:C
NM_001330078.2(NRXN1):c.*1389T>A	NRXN1		Pitt-Hopkins-like syndrome 2	Uncertain significance(Last reviewed: Jan 13, 2018)	criteria provided, single submitter	VCV000899034	2	50147693	2	49920555	899034	885186	rs201995675	NC_000002.12:49920554:A:T
NM_001330078.2(NRXN1):c.*1539C>G	NRXN1		Pitt-Hopkins-like syndrome 2	Benign(Last reviewed: Jan 13, 2018)	criteria provided, single submitter	VCV000899033	2	50147543	2	49920405	899033	885185	rs112108943	NC_000002.12:49920404:G:C
NM_001330078.2(NRXN1):c.*2878G>A	NRXN1		Pitt-Hopkins-like syndrome 2	Benign(Last reviewed: Jan 13, 2018)	criteria provided, single submitter	VCV000898971	2	50146204	2	49919066	898971	885173	rs146778534	NC_000002.12:49919065:C:T
NM_001330078.2(NRXN1):c.*3186A>C	NRXN1		Pitt-Hopkins-like syndrome 2	Uncertain significance(Last reviewed: Jan 13, 2018)	criteria provided, single submitter	VCV000898970	2	50145896	2	49918758	898970	885172	rs979589555	NC_000002.12:49918757:T:G
NM_001330078.2(NRXN1):c.*3204C>T	NRXN1		Pitt-Hopkins-like syndrome 2	Uncertain significance(Last reviewed: Jan 12, 2018)	criteria provided, single submitter	VCV000898969	2	50145878	2	49918740	898969	885171	rs1667722342	NC_000002.12:49918739:G:A
NM_001330078.2(NRXN1):c.-798G>A	NRXN1		Pitt-Hopkins-like syndrome 2	Uncertain significance(Last reviewed: Jan 12, 2018)	criteria provided, single submitter	VCV000898171	2	51256209	2	51029071	898171	885219	rs200985361	NC_000002.12:51029070:C:T
NM_001330078.2(NRXN1):c.2092T>C (p.Tyr698His)	NRXN1	Y698H, Y670H, Y697H, Y690H, Y694H, Y680H, Y685H, Y738H	Pitt-Hopkins-like syndrome 2	Uncertain significance(Last reviewed: Jan 13, 2018)	criteria provided, single submitter	VCV000898042	2	50765442	2	50538304	898042	885202	rs1351258948	NC_000002.12:50538303:A:G
NM_001330078.2(NRXN1):c.*12T>G	NRXN1		Pitt-Hopkins-like syndrome 2	Uncertain significance(Last reviewed: Jan 13, 2018)	criteria provided, single submitter	VCV000897967	2	50149070	2	49921932	897967	885199	rs200806269	NC_000002.12:49921931:A:C
NM_001330078.2(NRXN1):c.*232G>A	NRXN1		Pitt-Hopkins-like syndrome 2	Uncertain significance(Last reviewed: Jan 12, 2018)	criteria provided, single submitter	VCV000897966	2	50148850	2	49921712	897966	885198	rs202048793	NC_000002.12:49921711:C:T
NM_001330078.2(NRXN1):c.*1583T>C	NRXN1		Pitt-Hopkins-like syndrome 2	Uncertain significance(Last reviewed: Jan 13, 2018)	criteria provided, single submitter	VCV000897901	2	50147499	2	49920361	897901	885184	rs192862104	NC_000002.12:49920360:A:G
NM_001330078.2(NRXN1):c.*1692T>C	NRXN1		Pitt-Hopkins-like syndrome 2	Benign(Last reviewed: Jan 13, 2018)	criteria provided, single submitter	VCV000897900	2	50147390	2	49920252	897900	885183	rs77838429	NC_000002.12:49920251:A:G
NM_001330078.2(NRXN1):c.*1842A>C	NRXN1		Pitt-Hopkins-like syndrome 2	Uncertain significance(Last reviewed: Jan 12, 2018)	criteria provided, single submitter	VCV000897899	2	50147240	2	49920102	897899	885182	rs562364287	NC_000002.12:49920101:T:G
NM_001330078.2(NRXN1):c.*2025T>A	NRXN1		Pitt-Hopkins-like syndrome 2	Uncertain significance(Last reviewed: Apr 27, 2017)	criteria provided, single submitter	VCV000897898	2	50147057	2	49919919	897898	885181	rs532784340	NC_000002.12:49919918:A:T
NM_001330078.2(NRXN1):c.*2105A>C	NRXN1		Pitt-Hopkins-like syndrome 2	Benign(Last reviewed: Jan 12, 2018)	criteria provided, single submitter	VCV000897897	2	50146977	2	49919839	897897	885180	rs112364713	NC_000002.12:49919838:T:G
NM_001330078.2(NRXN1):c.*2116C>A	NRXN1		Pitt-Hopkins-like syndrome 2	Uncertain significance(Last reviewed: Jan 12, 2018)	criteria provided, single submitter	VCV000897896	2	50146966	2	49919828	897896	885179	rs1255015018	NC_000002.12:49919827:G:T
NM_001330078.2(NRXN1):c.543G>A (p.Lys181=)	NRXN1		Pitt-Hopkins-like syndrome 2	Uncertain significance(Last reviewed: Jan 13, 2018)	criteria provided, single submitter	VCV000896478	2	51254869	2	51027731	896478	885211	rs1670775186	NC_000002.12:51027730:C:T
NM_001330078.2(NRXN1):c.644G>A (p.Ser215Asn)	NRXN1	S215N	Pitt-Hopkins-like syndrome 2	Uncertain significance(Last reviewed: Apr 28, 2017)	criteria provided, single submitter	VCV000896477	2	51254768	2	51027630	896477	885210	rs1670746278	NC_000002.12:51027629:C:T
NM_001330078.2(NRXN1):c.772+1070G>A	NRXN1		Pitt-Hopkins-like syndrome 2	Uncertain significance(Last reviewed: Jan 13, 2018)	criteria provided, single submitter	VCV000896475	2	51253570	2	51026432	896475	885208	rs1442386532	NC_000002.12:51026431:C:T
NM_001330078.2(NRXN1):c.3139G>C (p.Glu1047Gln)	NRXN1	E1087Q, E1020Q, E1047Q, E1025Q, E1030Q, E1043Q, E1010Q, E1038Q, E1039Q, E1046Q	Pitt-Hopkins-like syndrome 2	Uncertain significance(Last reviewed: Sep 18, 2017)	criteria provided, single submitter	VCV000896410	2	50699541	2	50472403	896410	885201	rs1343492105	NC_000002.12:50472402:C:G
NM_001330078.2(NRXN1):c.*381C>G	NRXN1		Pitt-Hopkins-like syndrome 2	Uncertain significance(Last reviewed: Jan 12, 2018)	criteria provided, single submitter	VCV000896353	2	50148701	2	49921563	896353	885197	rs199761593	NC_000002.12:49921562:G:C
NM_001330078.2(NRXN1):c.*434A>G	NRXN1		Pitt-Hopkins-like syndrome 2	Uncertain significance(Last reviewed: Jan 12, 2018)	criteria provided, single submitter	VCV000896352	2	50148648	2	49921510	896352	885196	rs201997298	NC_000002.12:49921509:T:C
NM_001330078.2(NRXN1):c.*527A>G	NRXN1		Pitt-Hopkins-like syndrome 2	Uncertain significance(Last reviewed: Jan 13, 2018)	criteria provided, single submitter	VCV000896351	2	50148555	2	49921417	896351	885195	rs1668179617	NC_000002.12:49921416:T:C
NM_001330078.2(NRXN1):c.*540T>A	NRXN1		Pitt-Hopkins-like syndrome 2	Benign(Last reviewed: Jan 12, 2018)	criteria provided, single submitter	VCV000896350	2	50148542	2	49921404	896350	885194	rs74421750	NC_000002.12:49921403:A:T
NM_001330078.2(NRXN1):c.*2285T>A	NRXN1		Pitt-Hopkins-like syndrome 2	Uncertain significance(Last reviewed: Jan 13, 2018)	criteria provided, single submitter	VCV000896281	2	50146797	2	49919659	896281	885178	rs761936209	NC_000002.12:49919658:A:T
NM_001330078.2(NRXN1):c.*2298C>G	NRXN1		Pitt-Hopkins-like syndrome 2	Uncertain significance(Last reviewed: Jan 12, 2018)	criteria provided, single submitter	VCV000896280	2	50146784	2	49919646	896280	885177	rs993583276	NC_000002.12:49919645:G:C
NM_001330078.2(NRXN1):c.*2386A>G	NRXN1		Pitt-Hopkins-like syndrome 2	Uncertain significance(Last reviewed: Jan 13, 2018)	criteria provided, single submitter	VCV000896279	2	50146696	2	49919558	896279	885176	rs1667852408	NC_000002.12:49919557:T:C
NM_001135659.2(NRXN1):c.-1394G>T	NRXN1		Pitt-Hopkins-like syndrome 2	Likely benign(Last reviewed: Jan 13, 2018)	criteria provided, single submitter	VCV000895183	2	51259591	2	51032453	895183	885223	rs190774311	NC_000002.12:51032452:C:A
NM_001135659.2(NRXN1):c.-1356C>T	NRXN1		Pitt-Hopkins-like syndrome 2	Uncertain significance(Last reviewed: Mar 30, 2018)	criteria provided, single submitter	VCV000895182	2	51259553	2	51032415	895182	885222	rs201177933	NC_000002.12:51032414:G:A
NM_001330078.2(NRXN1):c.-371A>C	NRXN1		Pitt-Hopkins-like syndrome 2	Uncertain significance(Last reviewed: Jan 13, 2018)	criteria provided, single submitter	VCV000895106	2	51255782	2	51028644	895106	885218	rs543794636	NC_000002.12:51028643:T:G
NM_001330078.2(NRXN1):c.-344A>C	NRXN1		Pitt-Hopkins-like syndrome 2	Uncertain significance(Last reviewed: Jan 13, 2018)	criteria provided, single submitter	VCV000895105	2	51255755	2	51028617	895105	885217	rs1671011609	NC_000002.12:51028616:T:G
NM_001330078.2(NRXN1):c.-333A>G	NRXN1		Pitt-Hopkins-like syndrome 2	Uncertain significance(Last reviewed: Jan 13, 2018)	criteria provided, single submitter	VCV000895104	2	51255744	2	51028606	895104	885216	rs1671011211	NC_000002.12:51028605:T:C
NM_001330078.2(NRXN1):c.1179G>C (p.Gly393=)	NRXN1		Pitt-Hopkins-like syndrome 2	Uncertain significance(Last reviewed: Jan 13, 2018)	criteria provided, single submitter	VCV000895037	2	50847301	2	50620163	895037	885207	rs200528030	NC_000002.12:50620162:C:G
NM_001330078.2(NRXN1):c.1270G>A (p.Asp424Asn)	NRXN1	D424N, D396N, D411N, D416N, D464N, D406N, D423N, D420N	Pitt-Hopkins-like syndrome 2	Uncertain significance(Last reviewed: Jan 13, 2018)	criteria provided, single submitter	VCV000895036	2	50847210	2	50620072	895036	885206	rs1156480841	NC_000002.12:50620071:C:T
NM_001330078.2(NRXN1):c.*582G>C	NRXN1		Pitt-Hopkins-like syndrome 2	Uncertain significance(Last reviewed: Jan 13, 2018)	criteria provided, single submitter	VCV000894912	2	50148500	2	49921362	894912	885193	rs201670028	NC_000002.12:49921361:C:G
NM_001330078.2(NRXN1):c.*793C>T	NRXN1		Pitt-Hopkins-like syndrome 2	Uncertain significance(Last reviewed: Jan 12, 2018)	criteria provided, single submitter	VCV000894911	2	50148289	2	49921151	894911	885192	rs199734969	NC_000002.12:49921150:G:A
NM_001330078.2(NRXN1):c.*803C>G	NRXN1		Pitt-Hopkins-like syndrome 2	Uncertain significance(Last reviewed: Jan 12, 2018)	criteria provided, single submitter	VCV000894910	2	50148279	2	49921141	894910	885191	rs199702096	NC_000002.12:49921140:G:C
NM_001330078.2(NRXN1):c.*2745G>C	NRXN1		Pitt-Hopkins-like syndrome 2	Uncertain significance(Last reviewed: Jan 13, 2018)	criteria provided, single submitter	VCV000894842	2	50146337	2	49919199	894842	885175	rs1667790156	NC_000002.12:49919198:C:G
NM_001330078.2(NRXN1):c.*2787A>G	NRXN1		Pitt-Hopkins-like syndrome 2	Uncertain significance(Last reviewed: Jan 12, 2018)	criteria provided, single submitter	VCV000894841	2	50146295	2	49919157	894841	885174	rs1667782473	NC_000002.12:49919156:T:C
NM_001330078.2(NRXN1):c.443_446dup (p.Phe150fs)	NRXN1	F150fs	not provided	Pathogenic(Last reviewed: Mar 23, 2019)	criteria provided, single submitter	VCV000818069	2	51254965 - 51254966	2	51027827 - 51027828	818069	805313	rs1575277408	NC_000002.12:51027827:ACCG:ACCGACCG
NM_001330078.2(NRXN1):c.2315del (p.Asp772fs)	NRXN1	D768fs, D764fs, D771fs, D772fs, D744fs, D754fs, D759fs, D812fs	not provided	Likely pathogenic(Last reviewed: Feb 27, 2018)	criteria provided, single submitter	VCV000817657	2	50758397	2	50531259	817657	805311	rs1573424393	NC_000002.12:50531258:T:
GRCh37/hg19 2p16.3(chr2:51248751-51540487)x1	NRXN1		not provided	Likely pathogenic(Last reviewed: Sep 14, 2018)	no assertion criteria provided	VCV000814258	2	51248751 - 51540487			814258	802471
GRCh37/hg19 2p16.3(chr2:51141391-51324495)x1	NRXN1		not provided	Pathogenic(Last reviewed: Jul 27, 2018)	no assertion criteria provided	VCV000814257	2	51141391 - 51324495			814257	802470
GRCh37/hg19 2p16.3(chr2:51139206-51602566)x1	NRXN1		not provided	Pathogenic(Last reviewed: Sep 13, 2018)	no assertion criteria provided	VCV000814256	2	51139206 - 51602566			814256	802469
GRCh37/hg19 2p16.3(chr2:51099779-51490709)x1	NRXN1		not provided	Pathogenic(Last reviewed: May 10, 2019)	no assertion criteria provided	VCV000814255	2	51099779 - 51490709			814255	802468
GRCh37/hg19 2p16.3(chr2:51057959-51386797)x1	NRXN1		not provided	Pathogenic(Last reviewed: Feb 5, 2019)	no assertion criteria provided	VCV000814254	2	51057959 - 51386797			814254	802467
GRCh37/hg19 2p16.3(chr2:51003258-51209822)x1	NRXN1		not provided	Pathogenic(Last reviewed: Jul 6, 2018)	no assertion criteria provided	VCV000814253	2	51003258 - 51209822			814253	802466
GRCh37/hg19 2p16.3(chr2:50927073-51249333)x1	NRXN1		not provided	Likely pathogenic(Last reviewed: Apr 11, 2019)	no assertion criteria provided	VCV000814252	2	50927073 - 51249333			814252	802465
GRCh37/hg19 2p16.3(chr2:50824330-50996165)x1	NRXN1		not provided	Pathogenic(Last reviewed: Apr 18, 2020)	no assertion criteria provided	VCV000814251	2	50824330 - 50996165			814251	802464
GRCh37/hg19 2p16.3(chr2:50489928-50514746)x1	NRXN1		not provided	Uncertain significance(Last reviewed: Jan 23, 2019)	no assertion criteria provided	VCV000814250	2	50489928 - 50514746			814250	802463
GRCh37/hg19 2p16.3(chr2:50489928-50514709)x1	NRXN1		not provided	Uncertain significance(Last reviewed: Dec 18, 2018)	no assertion criteria provided	VCV000814249	2	50489928 - 50514709			814249	802462
GRCh37/hg19 2p16.3(chr2:50352345-50520197)x1	NRXN1		not provided	Pathogenic(Last reviewed: Nov 6, 2018)	no assertion criteria provided	VCV000814248	2	50352345 - 50520197			814248	802461
GRCh37/hg19 2p16.3(chr2:50298398-50415002)x1	NRXN1		not provided	Pathogenic(Last reviewed: Apr 1, 2019)	no assertion criteria provided	VCV000814247	2	50298398 - 50415002			814247	802460
GRCh37/hg19 2p16.3(chr2:50779725-50780163)x1	NRXN1		not provided	Uncertain significance(Last reviewed: Jun 1, 2019)	criteria provided, single submitter	VCV000809200	2	50779725 - 50780163			809200	798856
GRCh37/hg19 2p16.3(chr2:50765391-50765774)x1	NRXN1		not provided	Uncertain significance(Last reviewed: Jun 1, 2019)	criteria provided, single submitter	VCV000809199	2	50765391 - 50765774			809199	798855
NM_001330078.2(NRXN1):c.28G>T (p.Gly10Cys)	NRXN1	G10C	not provided	Uncertain significance(Last reviewed: Apr 1, 2019)	criteria provided, single submitter	VCV000808750	2	51255384	2	51028246	808750	795254	rs777530225	NC_000002.12:51028245:C:A
GRCh37/hg19 2p16.3(chr2:50130275-50213678)x3	NRXN1		not provided	Uncertain significance(Last reviewed: May 3, 2018)	no assertion criteria provided	VCV000686278	2	50130275 - 50213678			686278	673870
GRCh37/hg19 2p16.3(chr2:50524623-50686003)x3	NRXN1		not provided	Uncertain significance(Last reviewed: Aug 17, 2017)	no assertion criteria provided	VCV000686041	2	50524623 - 50686003			686041	673633
NM_001330078.2(NRXN1):c.3204T>C (p.Asp1068=)	NRXN1		not provided	Likely benign(Last reviewed: Apr 24, 2018)	criteria provided, single submitter	VCV000682327	2	50699476	2	50472338	682327	655463	rs377363689	NC_000002.12:50472337:A:G
NM_001330078.2(NRXN1):c.-22C>T	NRXN1		not provided	Likely benign(Last reviewed: Apr 5, 2018)	criteria provided, single submitter	VCV000681548	2	51255433	2	51028295	681548	655466	rs1057520336	NC_000002.12:51028294:G:A
NM_001330078.2(NRXN1):c.2115A>G (p.Thr705=)	NRXN1		not provided	Likely benign(Last reviewed: Feb 27, 2020)	criteria provided, single submitter	VCV000681540	2	50765419	2	50538281	681540	655464	rs1162961237	NC_000002.12:50538280:T:C
NM_001330078.2(NRXN1):c.1134+112A>T	NRXN1		not provided	Benign(Last reviewed: Jun 14, 2018)	criteria provided, single submitter	VCV000677585	2	50850340	2	50623202	677585	659360	rs61190471	NC_000002.12:50623201:T:A
NM_001330078.2(NRXN1):c.3547-162G>A	NRXN1		not provided	Benign(Last reviewed: Jun 14, 2018)	criteria provided, single submitter	VCV000677519	2	50318794	2	50091656	677519	659345	rs78497262	NC_000002.12:50091655:C:T
NM_001330078.2(NRXN1):c.3546+115T>A	NRXN1		not provided	Likely benign(Last reviewed: Jun 19, 2018)	criteria provided, single submitter	VCV000677518	2	50463812	2	50236674	677518	659113	rs115505509	NC_000002.12:50236673:A:T
NM_001330078.2(NRXN1):c.4216+113C>G	NRXN1		not provided	Benign(Last reviewed: Jun 14, 2018)	criteria provided, single submitter	VCV000675103	2	50170729	2	49943591	675103	659254	rs1345562	NC_000002.12:49943590:G:C
NM_001330078.2(NRXN1):c.3070+115C>A	NRXN1		not provided	Benign(Last reviewed: Jun 18, 2018)	criteria provided, single submitter	VCV000674919	2	50722928	2	50495790	674919	659353	rs2241175	NC_000002.12:50495789:G:T
NM_001330078.2(NRXN1):c.772+102G>C	NRXN1		not provided	Benign(Last reviewed: Jun 19, 2018)	criteria provided, single submitter	VCV000674918	2	51254538	2	51027400	674918	659212	rs13426386	NC_000002.12:51027399:C:G
NM_001330078.2(NRXN1):c.1320+85C>T	NRXN1		not provided	Likely benign(Last reviewed: Jun 14, 2018)	criteria provided, single submitter	VCV000673880	2	50847075	2	50619937	673880	659143	rs186874890	NC_000002.12:50619936:G:A
NM_001330078.2(NRXN1):c.3071-58G>A	NRXN1		not provided	Likely benign(Last reviewed: Jun 14, 2018)	criteria provided, single submitter	VCV000673503	2	50699667	2	50472529	673503	659272	rs79957110	NC_000002.12:50472528:C:T
NM_001330078.2(NRXN1):c.3365-110669C>G	NRXN1		not provided	Likely benign(Last reviewed: Jun 14, 2018)	criteria provided, single submitter	VCV000673209	2	50574777	2	50347639	673209	659177	rs115617556	NC_000002.12:50347638:G:C
NM_001330078.2(NRXN1):c.832+63A>G	NRXN1		not provided	Likely benign(Last reviewed: Jun 19, 2018)	criteria provided, single submitter	VCV000673208	2	51148944	2	50921806	673208	659363	rs75210840	NC_000002.12:50921805:T:C
NM_001330078.2(NRXN1):c.3809-49T>C	NRXN1		not provided	Likely benign(Last reviewed: Jun 19, 2018)	criteria provided, single submitter	VCV000673180	2	50280777	2	50053639	673180	659108	rs115881283	NC_000002.12:50053638:A:G
NM_001330078.2(NRXN1):c.3365-110075G>A	NRXN1		not provided	Likely benign(Last reviewed: Jun 19, 2018)	criteria provided, single submitter	VCV000673179	2	50574183	2	50347045	673179	659255	rs189873392	NC_000002.12:50347044:C:T
NM_001330078.2(NRXN1):c.2497+187T>G	NRXN1		not provided	Likely benign(Last reviewed: Jun 19, 2018)	criteria provided, single submitter	VCV000673025	2	50733446	2	50506308	673025	659198	rs75487053	NC_000002.12:50506307:A:C
NM_001330078.2(NRXN1):c.1320+147T>C	NRXN1		not provided	Benign(Last reviewed: Jun 14, 2018)	criteria provided, single submitter	VCV000673024	2	50847013	2	50619875	673024	659138	rs72885621	NC_000002.12:50619874:A:G
NM_001330078.2(NRXN1):c.2879+231T>C	NRXN1		not provided	Benign(Last reviewed: Jun 19, 2018)	criteria provided, single submitter	VCV000673012	2	50724240	2	50497102	673012	659123	rs13386159	NC_000002.12:50497101:A:G
NM_001330078.2(NRXN1):c.2879+182T>C	NRXN1		not provided	Benign(Last reviewed: Jun 19, 2018)	criteria provided, single submitter	VCV000672979	2	50724289	2	50497151	672979	659130	rs13386253	NC_000002.12:50497150:A:G
NM_001330078.2(NRXN1):c.2143+163T>C	NRXN1		not provided	Benign(Last reviewed: Jun 14, 2018)	criteria provided, single submitter	VCV000672719	2	50765228	2	50538090	672719	659359	rs72882073	NC_000002.12:50538089:A:G
NM_001330078.2(NRXN1):c.3244+129C>A	NRXN1		not provided	Benign(Last reviewed: Jun 19, 2018)	criteria provided, single submitter	VCV000672544	2	50699307	2	50472169	672544	659120	rs59507529	NC_000002.12:50472168:G:T
NM_001330078.2(NRXN1):c.772+1407C>G	NRXN1		not provided	Benign(Last reviewed: Jun 14, 2018)	criteria provided, single submitter	VCV000671066	2	51253233	2	51026095	671066	659294	rs79697415	NC_000002.12:51026094:G:C
NM_001330078.2(NRXN1):c.3365-110728T>A	NRXN1		not provided	Likely benign(Last reviewed: Jun 19, 2018)	criteria provided, single submitter	VCV000670922	2	50574836	2	50347698	670922	659261	rs116199888	NC_000002.12:50347697:A:T
NM_001330078.2(NRXN1):c.2498-37G>T	NRXN1		not provided	Likely benign(Last reviewed: Jun 19, 2018)	criteria provided, single submitter	VCV000670914	2	50724889	2	50497751	670914	659279	rs79114854	NC_000002.12:50497750:C:A
NM_001330078.2(NRXN1):c.3547-29C>G	NRXN1		not provided	Benign(Last reviewed: Jun 14, 2018)	criteria provided, single submitter	VCV000670909	2	50318661	2	50091523	670909	659341	rs74387895	NC_000002.12:50091522:G:C
NM_001330078.2(NRXN1):c.2143+94A>G	NRXN1		not provided	Likely benign(Last reviewed: Jun 14, 2018)	criteria provided, single submitter	VCV000670840	2	50765297	2	50538159	670840	659132	rs76717719	NC_000002.12:50538158:T:C
NM_001330078.2(NRXN1):c.821-54A>G	NRXN1		not provided	Benign(Last reviewed: Jun 18, 2018)	criteria provided, single submitter	VCV000670809	2	51149072	2	50921934	670809	659293	rs7423296	NC_000002.12:50921933:T:C
NM_001330078.2(NRXN1):c.821-84A>G	NRXN1		not provided	Benign(Last reviewed: Jun 18, 2018)	criteria provided, single submitter	VCV000670808	2	51149102	2	50921964	670808	659207	rs4327263	NC_000002.12:50921963:T:C
NM_001330078.2(NRXN1):c.1321-212A>G	NRXN1		not provided	Benign(Last reviewed: Jun 19, 2018)	criteria provided, single submitter	VCV000670774	2	50780375	2	50553237	670774	659133	rs13029649	NC_000002.12:50553236:T:C
NM_001330078.2(NRXN1):c.2497+88C>A	NRXN1		not provided	Benign(Last reviewed: Jun 14, 2018)	criteria provided, single submitter	VCV000670767	2	50733545	2	50506407	670767	659282	rs13008919	NC_000002.12:50506406:G:T
NM_001330078.2(NRXN1):c.1321-56A>C	NRXN1		not provided	Benign(Last reviewed: Jun 14, 2018)	criteria provided, single submitter	VCV000670683	2	50780219	2	50553081	670683	659288	rs13429627	NC_000002.12:50553080:T:G
NM_001330078.2(NRXN1):c.3547-313T>C	NRXN1		not provided	Benign(Last reviewed: Jun 14, 2018)	criteria provided, single submitter	VCV000669862	2	50318945	2	50091807	669862	659110	rs73932925	NC_000002.12:50091806:A:G
NM_001330078.2(NRXN1):c.3365-111062G>A	NRXN1		not provided	Likely benign(Last reviewed: Jun 14, 2018)	criteria provided, single submitter	VCV000669857	2	50575170	2	50348032	669857	659270	rs114120093	NC_000002.12:50348031:C:T
NM_001330078.2(NRXN1):c.832+267C>T	NRXN1		not provided	Benign(Last reviewed: Jun 14, 2018)	criteria provided, single submitter	VCV000669730	2	51148740	2	50921602	669730	659291	rs62142981	NC_000002.12:50921601:G:A
NM_001330078.2(NRXN1):c.-921-8C>A	NRXN1		not provided	Likely benign(Last reviewed: May 31, 2018)	criteria provided, single submitter	VCV000669094	2	51256340	2	51029202	669094	659372	rs746730704	NC_000002.12:51029201:G:T
NM_001330078.2(NRXN1):c.772+1392T>C	NRXN1		not provided	Likely benign(Last reviewed: Jun 19, 2018)	criteria provided, single submitter	VCV000668815	2	51253248	2	51026110	668815	659209	rs75809661	NC_000002.12:51026109:A:G
NM_001330078.2(NRXN1):c.3071-284G>A	NRXN1		not provided	Benign(Last reviewed: Jun 18, 2018)	criteria provided, single submitter	VCV000668652	2	50699893	2	50472755	668652	659122	rs2075232	NC_000002.12:50472754:C:T
NM_001330078.2(NRXN1):c.1158+307dup	NRXN1		not provided	Benign(Last reviewed: Jun 18, 2018)	criteria provided, single submitter	VCV000668651	2	50848056 - 50848057	2	50620918 - 50620919	668651	659149	rs67879868	NC_000002.12:50620918:C:CC
NM_001330078.2(NRXN1):c.833-7C>G	NRXN1		not provided	Likely benign(Last reviewed: May 8, 2018)	criteria provided, single submitter	VCV000668290	2	50850760	2	50623622	668290	659289	rs761042625	NC_000002.12:50623621:G:C
NM_001330078.2(NRXN1):c.3546+227C>T	NRXN1		not provided	Benign(Last reviewed: Jun 14, 2018)	criteria provided, single submitter	VCV000667731	2	50463700	2	50236562	667731	659349	rs11889906	NC_000002.12:50236561:G:A
NM_001330078.2(NRXN1):c.3364+121A>T	NRXN1		not provided	Benign(Last reviewed: Jun 14, 2018)	criteria provided, single submitter	VCV000667711	2	50692459	2	50465321	667711	659118	rs12713101	NC_000002.12:50465320:T:A
NM_001330078.2(NRXN1):c.3245-241T>C	NRXN1		not provided	Benign(Last reviewed: Jun 14, 2018)	criteria provided, single submitter	VCV000667710	2	50692940	2	50465802	667710	659350	rs13398860	NC_000002.12:50465801:A:G
NM_001330078.2(NRXN1):c.4217-121T>C	NRXN1		not provided	Benign(Last reviewed: Jun 18, 2018)	criteria provided, single submitter	VCV000667709	2	50149510	2	49922372	667709	659168	rs17039448	NC_000002.12:49922371:A:G
NM_001330078.2(NRXN1):c.3244+231G>T	NRXN1		not provided	Benign(Last reviewed: Jun 14, 2018)	criteria provided, single submitter	VCV000667708	2	50699205	2	50472067	667708	659183	rs59300829	NC_000002.12:50472066:C:A
NM_001330078.2(NRXN1):c.3546+226T>C	NRXN1		not provided	Benign(Last reviewed: Jun 14, 2018)	criteria provided, single submitter	VCV000667707	2	50463701	2	50236563	667707	659112	rs1618655	NC_000002.12:50236562:A:G
NM_001330078.2(NRXN1):c.3244+131A>T	NRXN1		not provided	Benign(Last reviewed: Jun 14, 2018)	criteria provided, single submitter	VCV000667706	2	50699305	2	50472167	667706	659189	rs2075234	NC_000002.12:50472166:T:A
NM_001330078.2(NRXN1):c.3071-149G>A	NRXN1		not provided	Benign(Last reviewed: Jun 14, 2018)	criteria provided, single submitter	VCV000667704	2	50699758	2	50472620	667704	659194	rs2075233	NC_000002.12:50472619:C:T
NM_001330078.2(NRXN1):c.2375-203A>G	NRXN1		not provided	Benign(Last reviewed: Jun 14, 2018)	criteria provided, single submitter	VCV000667703	2	50733958	2	50506820	667703	659285	rs7571753	NC_000002.12:50506819:T:C
NM_001330078.2(NRXN1):c.1760-233A>T	NRXN1		not provided	Benign(Last reviewed: Jun 14, 2018)	criteria provided, single submitter	VCV000667702	2	50766007	2	50538869	667702	659287	rs6545179	NC_000002.12:50538868:T:A
NM_001330078.2(NRXN1):c.772+162C>T	NRXN1		not provided	Benign(Last reviewed: Jun 14, 2018)	criteria provided, single submitter	VCV000667701	2	51254478	2	51027340	667701	659211	rs13023341	NC_000002.12:51027339:G:A
NM_001330078.2(NRXN1):c.832+135A>T	NRXN1		not provided	Benign(Last reviewed: Jun 14, 2018)	criteria provided, single submitter	VCV000667699	2	51148872	2	50921734	667699	659203	rs36106628	NC_000002.12:50921733:T:A
NM_001330078.2(NRXN1):c.1321-229C>T	NRXN1		not provided	Benign(Last reviewed: Jun 14, 2018)	criteria provided, single submitter	VCV000667697	2	50780392	2	50553254	667697	659135	rs13416514	NC_000002.12:50553253:G:A
NM_001330078.2(NRXN1):c.3071-281A>G	NRXN1		not provided	Benign(Last reviewed: Jun 18, 2018)	criteria provided, single submitter	VCV000667536	2	50699890	2	50472752	667536	659273	rs6704933	NC_000002.12:50472751:T:C
NM_001330078.2(NRXN1):c.2498-300G>C	NRXN1		not provided	Benign(Last reviewed: Jun 18, 2018)	criteria provided, single submitter	VCV000667535	2	50725152	2	50498014	667535	659131	rs13001103	NC_000002.12:50498013:C:G
NM_001330078.2(NRXN1):c.2498-302G>T	NRXN1		not provided	Benign(Last reviewed: Jun 18, 2018)	criteria provided, single submitter	VCV000667534	2	50725154	2	50498016	667534	659195	rs13001104	NC_000002.12:50498015:C:A
NM_001330078.2(NRXN1):c.1551_1555del (p.Ile517_Leu518insTer)	NRXN1		not provided	Likely pathogenic(Last reviewed: Jun 1, 2018)	criteria provided, single submitter	VCV000624134	2	50779929 - 50779933	2	50552791 - 50552795	624134	612610	rs1558925686	NC_000002.12:50552790:ATAAGAT:AT
GRCh37/hg19 2p16.3(chr2:51241789-51411126)x1	NRXN1		not provided	Benign(Last reviewed: Jul 20, 2016)	no assertion criteria provided	VCV000616319	2	51241789 - 51411126			616319	607655
GRCh37/hg19 2p16.3(chr2:51232182-51326497)x1	NRXN1		not provided	Benign(Last reviewed: Aug 9, 2016)	no assertion criteria provided	VCV000616318	2	51232182 - 51326497			616318	607654
GRCh37/hg19 2p16.3(chr2:51224976-51225497)x0	NRXN1		not provided	Benign(Last reviewed: Oct 8, 2010)	no assertion criteria provided	VCV000616317	2	51224976 - 51225497			616317	607653
GRCh37/hg19 2p16.3(chr2:51191432-51241789)x1	NRXN1		not provided	Benign(Last reviewed: Apr 26, 2013)	no assertion criteria provided	VCV000616316	2	51191432 - 51241789			616316	607652
GRCh37/hg19 2p16.3(chr2:51181831-51520327)x1	NRXN1		not provided	Benign(Last reviewed: Feb 4, 2015)	no assertion criteria provided	VCV000616315	2	51181831 - 51520327			616315	607651
GRCh37/hg19 2p16.3(chr2:51153883-51326497)x1	NRXN1		not provided	Uncertain significance(Last reviewed: Aug 18, 2011)	no assertion criteria provided	VCV000616314	2	51153883 - 51326497			616314	607650
GRCh37/hg19 2p16.3(chr2:51147134-51184223)x1	NRXN1		not provided	Likely pathogenic(Last reviewed: Aug 27, 2015)	no assertion criteria provided	VCV000616313	2	51147134 - 51184223			616313	607649
GRCh37/hg19 2p16.3(chr2:51136802-51225497)x3	NRXN1		not provided	Benign(Last reviewed: Nov 8, 2012)	no assertion criteria provided	VCV000616312	2	51136802 - 51225497			616312	607648
GRCh37/hg19 2p16.3(chr2:51070358-51411126)x1	NRXN1		not provided	Benign(Last reviewed: Dec 19, 2014)	no assertion criteria provided	VCV000603795	2	51070358 - 51411126			603795	595131
GRCh37/hg19 2p16.3(chr2:50983186-51082754)x1	NRXN1		not provided	Uncertain significance(Last reviewed: Mar 15, 2011)	no assertion criteria provided	VCV000603794	2	50983186 - 51082754			603794	595130
GRCh37/hg19 2p16.3(chr2:50895613-50947044)x1	NRXN1		not provided	Benign(Last reviewed: Nov 18, 2011)	no assertion criteria provided	VCV000603793	2	50895613 - 50947044			603793	595129
GRCh37/hg19 2p16.3(chr2:50882657-50947044)x1	NRXN1		not provided	Benign(Last reviewed: Apr 16, 2013)	no assertion criteria provided	VCV000603792	2	50882657 - 50947044			603792	595128
GRCh37/hg19 2p16.3(chr2:50816879-50885859)x1	NRXN1		not provided	Benign(Last reviewed: Mar 7, 2012)	no assertion criteria provided	VCV000603791	2	50816879 - 50885859			603791	595127
GRCh37/hg19 2p16.3(chr2:50605728-50618708)x3	NRXN1		not provided	Benign(Last reviewed: Oct 14, 2014)	no assertion criteria provided	VCV000603790	2	50605728 - 50618708			603790	595126
NM_001330078.2(NRXN1):c.3307G>T (p.Asp1103Tyr)	NRXN1	D1143Y, D1076Y, D1094Y, D1066Y, D1086Y, D1095Y, D1099Y, D1102Y, D1081Y, D1103Y	not provided	Uncertain significance(Last reviewed: May 29, 2018)	criteria provided, single submitter	VCV000597185	2	50692637	2	50465499	597185	588246	rs1295880908	NC_000002.12:50465498:C:A
NM_001330078.2(NRXN1):c.772+1043C>G	NRXN1	F261L	not provided	Uncertain significance(Last reviewed: Mar 12, 2018)	criteria provided, single submitter	VCV000596364	2	51253597	2	51026459	596364	587425	rs1179583246	NC_000002.12:51026458:G:C
NM_001330078.2(NRXN1):c.4405C>A (p.Arg1469=)	NRXN1		History of neurodevelopmental disorder	Likely benign(Last reviewed: Nov 18, 2016)	criteria provided, single submitter	VCV000589700	2	50149201	2	49922063	589700	579054	rs1331703447	NC_000002.12:49922062:G:T
GRCh37/hg19 2p16.3(chr2:51125057-51803361)x1	NRXN1		not provided	Likely pathogenic(Last reviewed: Dec 22, 2017)	no assertion criteria provided	VCV000562610	2	51125057 - 51803361			562610	553794
GRCh37/hg19 2p16.3(chr2:50690712-51147280)x1	NRXN1		not provided	Pathogenic(Last reviewed: Apr 10, 2018)	no assertion criteria provided	VCV000562586	2	50690712 - 51147280			562586	553770
GRCh37/hg19 2p16.3(chr2:51062935-51463501)x1	NRXN1		not provided	Pathogenic(Last reviewed: Sep 11, 2017)	no assertion criteria provided	VCV000562581	2	51062935 - 51463501			562581	553765
GRCh37/hg19 2p16.3(chr2:50590641-50914155)x1	NRXN1		not provided	Pathogenic(Last reviewed: Jul 25, 2017)	no assertion criteria provided	VCV000562570	2	50590641 - 50914155			562570	553754
GRCh37/hg19 2p16.3(chr2:51183370-51370150)x1	NRXN1		not provided	Likely pathogenic(Last reviewed: Dec 6, 2017)	no assertion criteria provided	VCV000562538	2	51183370 - 51370150			562538	553722
GRCh37/hg19 2p16.3(chr2:51089735-51263065)x1	NRXN1		not provided	Pathogenic(Last reviewed: Aug 1, 2017)	no assertion criteria provided	VCV000562533	2	51089735 - 51263065			562533	553717
GRCh37/hg19 2p16.3(chr2:50941283-51098920)x1	NRXN1		not provided	Uncertain significance(Last reviewed: Sep 7, 2017)	no assertion criteria provided	VCV000562529	2	50941283 - 51098920			562529	553713
GRCh37/hg19 2p16.3(chr2:50749598-50905296)x1	NRXN1		not provided	Likely pathogenic(Last reviewed: Oct 31, 2017)	no assertion criteria provided	VCV000562528	2	50749598 - 50905296			562528	553712
GRCh37/hg19 2p16.3(chr2:51183215-51263065)x1	NRXN1		not provided	Likely pathogenic(Last reviewed: Mar 8, 2018)	no assertion criteria provided	VCV000562504	2	51183215 - 51263065			562504	553688
GRCh37/hg19 2p16.3(chr2:50878157-50948464)x1	NRXN1		not provided	Uncertain significance(Last reviewed: Aug 16, 2017)	no assertion criteria provided	VCV000562496	2	50878157 - 50948464			562496	553680
GRCh37/hg19 2p16.3(chr2:50743869-50803486)x1	NRXN1		not provided	Likely pathogenic(Last reviewed: Jan 4, 2018)	no assertion criteria provided	VCV000562490	2	50743869 - 50803486			562490	553674
GRCh37/hg19 2p16.3(chr2:50612570-50671502)x1	NRXN1		not provided	Uncertain significance(Last reviewed: Sep 9, 2019)	no assertion criteria provided	VCV000562489	2	50612570 - 50671502			562489	553673
GRCh37/hg19 2p16.3(chr2:51216517-51272118)x1	NRXN1		not provided	Likely pathogenic(Last reviewed: Oct 20, 2019)	no assertion criteria provided	VCV000562488	2	51216517 - 51272118			562488	553672
GRCh37/hg19 2p16.3(chr2:50598358-50625932)x1	NRXN1		not provided	Uncertain significance(Last reviewed: Feb 1, 2021)	no assertion criteria provided	VCV000562478	2	50598358 - 50625932			562478	553662
NM_001330078.2(NRXN1):c.3030_3041dup (p.Thr1011_Thr1014dup)	NRXN1		not provided	Uncertain significance(Last reviewed: Dec 4, 2020)	criteria provided, single submitter	VCV000546549	2	50723071 - 50723072	2	50495933 - 50495934	546549	536630	rs1553698269	NC_000002.12:50495933:GTGATTTGCGTTGTGATTT:GTGATTTGCGTTGTGATTTGCGTTGTGATTT
NM_001330078.2(NRXN1):c.3365-109758A>G	NRXN1		not specified	Likely benign(Last reviewed: Jan 8, 2018)	criteria provided, single submitter	VCV000516415	2	50573866	2	50346728	516415	500296	rs142041427	NC_000002.12:50346727:T:C
NM_001330078.2(NRXN1):c.772+1103T>C	NRXN1		not specified	Likely benign(Last reviewed: Mar 8, 2018)	criteria provided, single submitter	VCV000515950	2	51253537	2	51026399	515950	500307	rs1553513259	NC_000002.12:51026398:A:G
NM_001330078.2(NRXN1):c.3365-110011C>T	NRXN1		not specified	Likely benign(Last reviewed: Feb 26, 2018)	criteria provided, single submitter	VCV000515580	2	50574119	2	50346981	515580	500298	rs1446478264	NC_000002.12:50346980:G:A
NM_001330078.2(NRXN1):c.3957C>T (p.Ala1319=)	NRXN1		not specified	Likely benign(Last reviewed: Feb 8, 2018)	criteria provided, single submitter	VCV000515322	2	50280580	2	50053442	515322	500197	rs1553534825	NC_000002.12:50053441:G:A
NM_001330078.2(NRXN1):c.773-19C>T	NRXN1		not specified	Likely benign(Last reviewed: Feb 5, 2018)	criteria provided, single submitter	VCV000515282	2	51153112	2	50925974	515282	500216	rs569755194	NC_000002.12:50925973:G:A
NM_001330078.2(NRXN1):c.3675G>T (p.Thr1225=)	NRXN1		not specified	Likely benign(Last reviewed: Jan 25, 2018)	criteria provided, single submitter	VCV000514953	2	50318504	2	50091366	514953	499835	rs200179221	NC_000002.12:50091365:C:A
NM_001330078.2(NRXN1):c.2144-4C>A	NRXN1		not specified	Likely benign(Last reviewed: Jan 18, 2018)	criteria provided, single submitter	VCV000514762	2	50758572	2	50531434	514762	499859	rs1340313788	NC_000002.12:50531433:G:T
NM_001330078.2(NRXN1):c.2301C>A (p.Leu767=)	NRXN1		not specified	Likely benign(Last reviewed: Jan 9, 2018)	criteria provided, single submitter	VCV000514346	2	50758411	2	50531273	514346	500059	rs1553750260	NC_000002.12:50531272:G:T
NM_001330078.2(NRXN1):c.772+16C>T	NRXN1		not specified	Likely benign(Last reviewed: Nov 20, 2017)	criteria provided, single submitter	VCV000513371	2	51254624	2	51027486	513371	500309	rs1038056478	NC_000002.12:51027485:G:A
NM_001330078.2(NRXN1):c.3365-109902_3365-109900dup	NRXN1		not provided	Likely benign(Last reviewed: Jun 10, 2021)	criteria provided, single submitter	VCV000512948	2	50574007 - 50574008	2	50346869 - 50346870	512948	499846	rs1440459434	NC_000002.12:50346869:GCG:GCGGCG
NM_001330078.2(NRXN1):c.930G>A (p.Leu310=)	NRXN1		not specified	Likely benign(Last reviewed: Oct 19, 2017)	criteria provided, single submitter	VCV000512807	2	50850656	2	50623518	512807	500215	rs200532412	NC_000002.12:50623517:C:T
NM_001330078.2(NRXN1):c.1737C>T (p.Asp579=)	NRXN1		not provided	Likely benign(Last reviewed: Apr 16, 2019)	criteria provided, single submitter	VCV000512521	2	50779747	2	50552609	512521	500213	rs1202295736	NC_000002.12:50552608:G:A
NM_001330078.2(NRXN1):c.772+6G>C	NRXN1		not specified	Likely benign(Last reviewed: Aug 28, 2017)	criteria provided, single submitter	VCV000511783	2	51254634	2	51027496	511783	500314	rs777461875	NC_000002.12:51027495:C:G
NM_001330078.2(NRXN1):c.297G>A (p.Glu99=)	NRXN1		not specified	Likely benign(Last reviewed: Aug 23, 2017)	criteria provided, single submitter	VCV000511636	2	51255115	2	51027977	511636	499861	rs1553516705	NC_000002.12:51027976:C:T
NM_001330078.2(NRXN1):c.3654G>C (p.Thr1218=)	NRXN1		not specified	Likely benign(Last reviewed: May 26, 2017)	criteria provided, single submitter	VCV000509898	2	50318525	2	50091387	509898	500287	rs765748728	NC_000002.12:50091386:C:G
NM_001330078.2(NRXN1):c.285C>T (p.Ile95=)	NRXN1		not specified	Likely benign(Last reviewed: May 4, 2017)	criteria provided, single submitter	VCV000509329	2	51255127	2	51027989	509329	499863	rs759011919	NC_000002.12:51027988:G:A
NM_001330078.2(NRXN1):c.3365-109705C>G	NRXN1		not specified	Likely benign(Last reviewed: Apr 21, 2017)	criteria provided, single submitter	VCV000509044	2	50573813	2	50346675	509044	500053	rs1227805288	NC_000002.12:50346674:G:C
NM_001330078.2(NRXN1):c.261C>T (p.Gly87=)	NRXN1		not specified	Likely benign(Last reviewed: Apr 18, 2017)	criteria provided, single submitter	VCV000508919	2	51255151	2	51028013	508919	500230	rs587781102	NC_000002.12:51028012:G:A
NM_001330078.2(NRXN1):c.1760-15_1760-13del	NRXN1		not specified	Likely benign(Last reviewed: Mar 30, 2017)	criteria provided, single submitter	VCV000508390	2	50765787 - 50765789	2	50538649 - 50538651	508390	500303	rs1255783166	NC_000002.12:50538648:GAGGAG:GAG
NM_001330078.2(NRXN1):c.-919G>C	NRXN1		not specified	Likely benign(Last reviewed: Mar 6, 2017)	criteria provided, single submitter	VCV000507789	2	51256330	2	51029192	507789	500239	rs1341735881	NC_000002.12:51029191:C:G
NM_001330078.2(NRXN1):c.1227G>A (p.Gly409=)	NRXN1		not provided	Likely benign(Last reviewed: Jun 15, 2021)	criteria provided, single submitter	VCV000507587	2	50847253	2	50620115	507587	499860	rs779819227	NC_000002.12:50620114:C:T
NM_001330078.2(NRXN1):c.3168T>G (p.Val1056=)	NRXN1		not specified	Likely benign(Last reviewed: Feb 2, 2017)	criteria provided, single submitter	VCV000507248	2	50699512	2	50472374	507248	499853	rs1553656429	NC_000002.12:50472373:A:C
NM_001330078.2(NRXN1):c.4173_4188delinsGTGTCCCTAA (p.Asp1391_Asp1396delinsGluCysProTer)	NRXN1		not provided	Likely pathogenic(Last reviewed: Dec 8, 2017)	criteria provided, single submitter	VCV000503893	2	50170870 - 50170885	2	49943732 - 49943747	503893	495427	rs1553400438	NC_000002.12:49943731:GTCAATGTCCTCATCA:TTAGGGACAC
NM_001330078.2(NRXN1):c.588C>A (p.Pro196=)	NRXN1		not provided	Uncertain significance(Last reviewed: Feb 27, 2017)	criteria provided, single submitter	VCV000500190	2	51254824	2	51027686	500190	491614	rs201644834	NC_000002.12:51027685:G:T
NM_001330078.2(NRXN1):c.1789C>G (p.Pro597Ala)	NRXN1	P637A, P579A, P589A, P584A, P596A, P569A, P593A, P597A	not provided	Uncertain significance(Last reviewed: Oct 14, 2016)	criteria provided, single submitter	VCV000497140	2	50765745	2	50538607	497140	488564	rs1553760276	NC_000002.12:50538606:G:C
NM_001330078.2(NRXN1):c.4002G>A (p.Met1334Ile)	NRXN1	M1374I, M1267I, M1287I, M269I, M1277I, M1325I, M1326I, M1334I, M1312I, M299I, M1282I, M1304I, M1330I, M1333I	not provided	Uncertain significance(Last reviewed: Jul 1, 2017)	criteria provided, single submitter	VCV000493277	2	50280535	2	50053397	493277	486240	rs1553534743	NC_000002.12:50053396:C:T
NM_001330078.2(NRXN1):c.3365-109922G>C	NRXN1	G20R	not provided	Uncertain significance(Last reviewed: Nov 21, 2017)	criteria provided, single submitter	VCV000489146	2	50574030	2	50346892	489146	481657	rs1188018101	NC_000002.12:50346891:C:G
NM_001330078.2(NRXN1):c.28G>A (p.Gly10Ser)	NRXN1	G10S	not provided	Uncertain significance(Last reviewed: Oct 31, 2017)	criteria provided, single submitter	VCV000453161	2	51255384	2	51028246	453161	443281	rs777530225	NC_000002.12:51028245:C:T
NM_001330078.2(NRXN1):c.3202G>A (p.Asp1068Asn)	NRXN1	D1108N, D1031N, D1067N, D1041N, D1046N, D1059N, D1060N, D1051N, D1064N, D1068N	not provided	Uncertain significance(Last reviewed: Apr 5, 2019)	criteria provided, single submitter	VCV000453155	2	50699478	2	50472340	453155	443273	rs200722697	NC_000002.12:50472339:C:T
NM_001330078.2(NRXN1):c.369C>A (p.Phe123Leu)	NRXN1	F123L	not provided	Uncertain significance(Last reviewed: Oct 31, 2017)	criteria provided, single submitter	VCV000453103	2	51255043	2	51027905	453103	443280	rs879210752	NC_000002.12:51027904:G:T
NM_001330078.2(NRXN1):c.779A>C (p.Asn260Thr)	NRXN1	N293T, N260T, N259T	not provided	Likely benign(Last reviewed: Sep 22, 2020)	criteria provided, single submitter	VCV000453035	2	51153087	2	50925949	453035	443277	rs779434583	NC_000002.12:50925948:T:G
NM_001330078.2(NRXN1):c.1427T>G (p.Val476Gly)	NRXN1	V516G, V458G, V472G, V475G, V448G, V468G, V476G, V463G	not provided	Uncertain significance(Last reviewed: Oct 26, 2017)	criteria provided, single submitter	VCV000452974	2	50780057	2	50552919	452974	443276	rs1553778755	NC_000002.12:50552918:A:C
NM_001330078.2(NRXN1):c.1850G>C (p.Gly617Ala)	NRXN1	G657A, G604A, G613A, G617A, G589A, G599A, G609A, G616A	not provided	Uncertain significance(Last reviewed: Oct 6, 2017)	criteria provided, single submitter	VCV000452601	2	50765684	2	50538546	452601	443275	rs780931684	NC_000002.12:50538545:C:G
NM_001330078.2(NRXN1):c.2085G>A (p.Trp695Ter)	NRXN1	W735*, W677*, W691*, W687*, W695*, W667*, W682*, W694*	not provided	Pathogenic(Last reviewed: May 30, 2017)	criteria provided, single submitter	VCV000432377	2	50765449	2	50538311	432377	425494	rs1553759318	NC_000002.12:50538310:C:T
NM_001330078.2(NRXN1):c.2375-10T>A	NRXN1		not provided	Uncertain significance(Last reviewed: Oct 23, 2018)	criteria provided, single submitter	VCV000426942	2	50733765	2	50506627	426942	414889	rs1085307863	NC_000002.12:50506626:A:T
NM_001330078.2(NRXN1):c.322C>G (p.Pro108Ala)	NRXN1	P108A	not provided	Uncertain significance(Last reviewed: Mar 7, 2017)	criteria provided, single submitter	VCV000423938	2	51255090	2	51027952	423938	405990	rs199784029	NC_000002.12:51027951:G:C
NM_001330078.2(NRXN1):c.4012T>G (p.Ser1338Ala)	NRXN1	S1378A, S1271A, S1281A, S1286A, S1334A, S1330A, S1308A, S1329A, S1337A, S273A, S1291A, S1316A, S1338A, S303A	not provided	Uncertain significance(Last reviewed: Feb 28, 2017)	criteria provided, single submitter	VCV000423934	2	50280525	2	50053387	423934	405982	rs1064796707	NC_000002.12:50053386:A:C
NM_001330078.2(NRXN1):c.3845dup (p.Ile1283fs)	NRXN1	I1216fs, I1261fs, I1275fs, I1279fs, I1283fs, I218fs, I1226fs, I1231fs, I1323fs, I1274fs, I1236fs, I1253fs, I1282fs, I248fs	not provided	Likely pathogenic(Last reviewed: Nov 22, 2016)	criteria provided, single submitter	VCV000422783	2	50280691 - 50280692	2	50053553 - 50053554	422783	405983	rs1553535216	NC_000002.12:50053553:A:AA
NM_001330078.2(NRXN1):c.3769C>T (p.Arg1257Ter)	NRXN1	R1297*, R1235*, R1248*, R1253*, R1257*, R1256*, R1249*, R222*	not provided	Likely pathogenic(Last reviewed: Sep 20, 2016)	criteria provided, single submitter	VCV000422223	2	50282132	2	50054994	422223	405984	rs1002820022	NC_000002.12:50054993:G:A
NM_001330078.2(NRXN1):c.119G>A (p.Trp40Ter)	NRXN1	W40*	not provided	Likely pathogenic(Last reviewed: Aug 17, 2016)	criteria provided, single submitter	VCV000421996	2	51255293	2	51028155	421996	405991	rs1064795493	NC_000002.12:51028154:C:T
NM_001330078.2(NRXN1):c.3365-110014del	NRXN1		not specified	Likely benign(Last reviewed: Oct 15, 2015)	criteria provided, single submitter	VCV000419906	2	50574122	2	50346984	419906	405986	rs1064794179	NC_000002.12:50346983:A:
NM_001330078.2(NRXN1):c.3365-109836G>A	NRXN1		not specified	Likely benign(Last reviewed: Jan 13, 2017)	criteria provided, single submitter	VCV000392859	2	50573944	2	50346806	392859	367603	rs747566761	NC_000002.12:50346805:C:T
NM_001330078.2(NRXN1):c.3365-109912G>A	NRXN1	G23D	not provided	Uncertain significance(Last reviewed: Jan 17, 2017)	criteria provided, single submitter	VCV000392825	2	50574020	2	50346882	392825	366884	rs1057524649	NC_000002.12:50346881:C:T
NM_001330078.2(NRXN1):c.2782C>T (p.His928Tyr)	NRXN1	H968Y, H919Y, H924Y, H906Y, H920Y, H928Y, H891Y, H911Y, H927Y, H901Y	not provided	Uncertain significance(Last reviewed: Jan 13, 2017)	criteria provided, single submitter	VCV000392500	2	50724568	2	50497430	392500	366609	rs1057524516	NC_000002.12:50497429:G:A
NM_001330078.2(NRXN1):c.2893G>T (p.Val965Leu)	NRXN1	V1005L, V943L, V957L, V964L, V965L, V928L, V948L, V956L, V961L, V938L	not provided	Uncertain significance(Last reviewed: Dec 30, 2016)	criteria provided, single submitter	VCV000392051	2	50723220	2	50496082	392051	366605	rs1057524337	NC_000002.12:50496081:C:A
NM_001330078.2(NRXN1):c.159G>A (p.Glu53=)	NRXN1		not specified	Likely benign(Last reviewed: Dec 5, 2016)	criteria provided, single submitter	VCV000391533	2	51255253	2	51028115	391533	366627	rs1057524126	NC_000002.12:51028114:C:T
NM_001330078.2(NRXN1):c.832+14T>G	NRXN1		not specified	Likely benign(Last reviewed: Dec 6, 2016)	criteria provided, single submitter	VCV000391466	2	51148993	2	50921855	391466	366913	rs1057524092	NC_000002.12:50921854:A:C
NM_001330078.2(NRXN1):c.*1T>A	NRXN1		not specified	Likely benign(Last reviewed: Aug 29, 2016)	criteria provided, single submitter	VCV000388908	2	50149081	2	49921943	388908	366817	rs567887770	NC_000002.12:49921942:A:T
NM_001330078.2(NRXN1):c.1338T>C (p.Asn446=)	NRXN1		not specified	Likely benign(Last reviewed: Aug 31, 2016)	criteria provided, single submitter	VCV000388867	2	50780146	2	50553008	388867	366908	rs1057523256	NC_000002.12:50553007:A:G
NM_001330078.2(NRXN1):c.1696C>T (p.Leu566=)	NRXN1		not specified	Likely benign(Last reviewed: Feb 1, 2018)	criteria provided, single submitter	VCV000388863	2	50779788	2	50552650	388863	366845	rs754703742	NC_000002.12:50552649:G:A
NM_001330078.2(NRXN1):c.3071-17C>G	NRXN1		not specified	Likely benign(Last reviewed: Aug 22, 2016)	criteria provided, single submitter	VCV000388819	2	50699626	2	50472488	388819	367659	rs200354492	NC_000002.12:50472487:G:C
NM_001330078.2(NRXN1):c.1869T>G (p.Ala623=)	NRXN1		not specified	Likely benign(Last reviewed: Aug 19, 2016)	criteria provided, single submitter	VCV000388572	2	50765665	2	50538527	388572	366903	rs201816600	NC_000002.12:50538526:A:C
NM_001330078.2(NRXN1):c.-7C>A	NRXN1		not specified	Likely benign(Last reviewed: Aug 4, 2016)	criteria provided, single submitter	VCV000388029	2	51255418	2	51028280	388029	366868	rs202002348	NC_000002.12:51028279:G:T
NM_001330078.2(NRXN1):c.-906A>C	NRXN1		not specified	Likely benign(Last reviewed: Jul 25, 2016)	criteria provided, single submitter	VCV000387841	2	51256317	2	51029179	387841	366933	rs1057522918	NC_000002.12:51029178:T:G
NM_001330078.2(NRXN1):c.*13A>C	NRXN1		not specified	Likely benign(Last reviewed: Jul 12, 2016)	criteria provided, single submitter	VCV000387540	2	50149069	2	49921931	387540	366808	rs199777715	NC_000002.12:49921930:T:G
NM_001330078.2(NRXN1):c.2983A>C (p.Arg995=)	NRXN1		not specified	Likely benign(Last reviewed: Jun 28, 2016)	criteria provided, single submitter	VCV000387236	2	50723130	2	50495992	387236	367669	rs780193876	NC_000002.12:50495991:T:G
NM_001330078.2(NRXN1):c.3547-18T>C	NRXN1		not specified	Likely benign(Last reviewed: Jun 21, 2016)	criteria provided, single submitter	VCV000386973	2	50318650	2	50091512	386973	366830	rs754285936	NC_000002.12:50091511:A:G
NM_001330078.2(NRXN1):c.3718+11G>A	NRXN1		not specified	Likely benign(Last reviewed: Jun 6, 2016)	criteria provided, single submitter	VCV000386672	2	50318450	2	50091312	386672	366870	rs1057522566	NC_000002.12:50091311:C:T
NM_001330078.2(NRXN1):c.3244+18T>A	NRXN1		not specified	Likely benign(Last reviewed: May 2, 2016)	criteria provided, single submitter	VCV000385713	2	50699418	2	50472280	385713	367650	rs371530345	NC_000002.12:50472279:A:T
NM_001330078.2(NRXN1):c.1760-8T>C	NRXN1		not specified	Likely benign(Last reviewed: Apr 29, 2016)	criteria provided, single submitter	VCV000385630	2	50765782	2	50538644	385630	367709	rs1057522281	NC_000002.12:50538643:A:G
NM_001330078.2(NRXN1):c.3330T>C (p.Ser1110=)	NRXN1		not specified	Likely benign(Last reviewed: Apr 7, 2016)	criteria provided, single submitter	VCV000385249	2	50692614	2	50465476	385249	366887	rs1057522160	NC_000002.12:50465475:A:G
NM_001330078.2(NRXN1):c.2832T>G (p.Tyr944Ter)	NRXN1	Y984*, Y917*, Y927*, Y936*, Y944*, Y907*, Y940*, Y922*, Y935*, Y943*	not provided	Likely pathogenic(Last reviewed: Apr 7, 2016)	criteria provided, single submitter	VCV000383959	2	50724518	2	50497380	383959	366889	rs1057521798	NC_000002.12:50497379:A:C
NM_001330078.2(NRXN1):c.3365-110016C>T	NRXN1		not specified	Likely benign(Last reviewed: Feb 24, 2016)	criteria provided, single submitter	VCV000383883	2	50574124	2	50346986	383883	366833	rs1057521771	NC_000002.12:50346985:G:A
NM_001330078.2(NRXN1):c.2247G>A (p.Gln749=)	NRXN1		not specified	Likely benign(Last reviewed: Dec 11, 2015)	criteria provided, single submitter	VCV000382298	2	50758465	2	50531327	382298	366616	rs1057521319	NC_000002.12:50531326:C:T
NM_001330078.2(NRXN1):c.3365-109863C>T	NRXN1		not specified	Likely benign(Last reviewed: Nov 3, 2015)	criteria provided, single submitter	VCV000381353	2	50573971	2	50346833	381353	366597	rs1057521027	NC_000002.12:50346832:G:A
NM_001330078.2(NRXN1):c.684C>T (p.Cys228=)	NRXN1		not specified	Likely benign(Last reviewed: Oct 7, 2015)	criteria provided, single submitter	VCV000380982	2	51254728	2	51027590	380982	367726	rs1057520920	NC_000002.12:51027589:G:A
NM_001330078.2(NRXN1):c.3547-2A>G	NRXN1		not provided	Likely pathogenic(Last reviewed: Sep 27, 2016)	criteria provided, single submitter	VCV000378912	2	50318634	2	50091496	378912	367597	rs1057520406	NC_000002.12:50091495:T:C
NM_001330078.2(NRXN1):c.3365-109897G>T	NRXN1	G28V	not provided	Uncertain significance(Last reviewed: Sep 23, 2016)	criteria provided, single submitter	VCV000378298	2	50574005	2	50346867	378298	366831	rs777054372	NC_000002.12:50346866:C:A
NM_001330078.2(NRXN1):c.3228C>A (p.Ile1076=)	NRXN1		not specified	Likely benign(Last reviewed: Sep 1, 2016)	criteria provided, single submitter	VCV000378295	2	50699452	2	50472314	378295	366836	rs201241923	NC_000002.12:50472313:G:T
NM_001330078.2(NRXN1):c.1307G>A (p.Gly436Asp)	NRXN1	G476D, G432D, G418D, G428D, G436D, G423D, G408D, G435D	not provided	Uncertain significance(Last reviewed: Apr 12, 2016)	criteria provided, single submitter	VCV000378289	2	50847173	2	50620035	378289	366846	rs1057520337	NC_000002.12:50620034:C:T
NM_001330078.2(NRXN1):c.1218C>A (p.Thr406=)	NRXN1		not provided	Likely benign(Last reviewed: Jun 3, 2019)	criteria provided, single submitter	VCV000378288	2	50847262	2	50620124	378288	366910	rs768225503	NC_000002.12:50620123:G:T
NM_001330078.2(NRXN1):c.-22C>A	NRXN1		not specified	Likely benign(Last reviewed: Jan 27, 2016)	criteria provided, single submitter	VCV000378280	2	51255433	2	51028295	378280	366630	rs1057520336	NC_000002.12:51028294:G:T
NM_001330078.2(NRXN1):c.162G>A (p.Met54Ile)	NRXN1	M54I	Ovarian dysgenesis 3	Likely benign	no assertion criteria provided	VCV000375625	2	51255250	2	51028112	375625	362439	rs1057519409	NC_000002.12:51028111:C:T
NM_001330078.2(NRXN1):c.150C>G (p.Cys50Trp)	NRXN1	C50W	not specified	Uncertain significance(Last reviewed: Dec 7, 2016)	criteria provided, single submitter	VCV000373707	2	51255262	2	51028124	373707	359404	rs1057518563	NC_000002.12:51028123:G:C
NM_001330078.2(NRXN1):c.2843A>G (p.Asp948Gly)	NRXN1	D988G, D926G, D939G, D944G, D947G, D948G, D911G, D921G, D931G, D940G	not specified	Uncertain significance(Last reviewed: Dec 1, 2016)	criteria provided, single submitter	VCV000373206	2	50724507	2	50497369	373206	359366	rs1057518283	NC_000002.12:50497368:T:C
NM_001330078.2(NRXN1):c.3365-109977G>A	NRXN1	M1I	not specified	Uncertain significance(Last reviewed: Nov 22, 2016)	criteria provided, single submitter	VCV000372725	2	50574085	2	50346947	372725	359403	rs1057517946	NC_000002.12:50346946:C:T
NM_001135659.1(NRXN1):c.-1475_-1474insACTCTC	NRXN1		Pitt-Hopkins-like syndrome	Uncertain significance(Last reviewed: Jun 14, 2016)	criteria provided, single submitter	VCV000336604	2	51259671 - 51259672	2	51032533 - 51032534	336604	286819	rs886056187	NC_000002.12:51032533:GAGAG:GAGAGTGAGAG
NM_001135659.2(NRXN1):c.-1455C>T	NRXN1		Pitt-Hopkins-like syndrome 2	Uncertain significance(Last reviewed: Jan 13, 2018)	criteria provided, single submitter	VCV000336603	2	51259652	2	51032514	336603	287568	rs201544418	NC_000002.12:51032513:G:A
NM_001135659.1(NRXN1):c.-1463_-1452delCTCTCTCTCTCT	NRXN1		Pitt-Hopkins-like syndrome	Uncertain significance(Last reviewed: Jun 14, 2016)	criteria provided, single submitter	VCV000336602	2	51259649 - 51259660	2	51032511 - 51032522	336602	287565	rs70958640	NC_000002.12:51032510:AGAGAGAGAGAGAGAGAGAGAGAGAGAGAGAGAGAGAGAGAGA:AGAGAGAGAGAGAGAGAGAGAGAGAGAGAGA
NM_001135659.1(NRXN1):c.-1457_-1452delCTCTCT	NRXN1		Pitt-Hopkins-like syndrome	Uncertain significance(Last reviewed: Jun 14, 2016)	criteria provided, single submitter	VCV000336601	2	51259649 - 51259654	2	51032511 - 51032516	336601	290380	rs70958640	NC_000002.12:51032510:AGAGAGAGAGAGAGAGAGAGAGAGAGAGAGAGAGAGAGAGAGA:AGAGAGAGAGAGAGAGAGAGAGAGAGAGAGAGAGAGA
NM_001135659.1(NRXN1):c.-1453_-1452delCT	NRXN1		Pitt-Hopkins-like syndrome	Uncertain significance(Last reviewed: Jun 14, 2016)	criteria provided, single submitter	VCV000336600	2	51259649 - 51259650	2	51032511 - 51032512	336600	290379	rs70958640	NC_000002.12:51032510:AGAGAGAGAGAGAGAGAGAGAGAGAGAGAGAGAGAGAGAGAGA:AGAGAGAGAGAGAGAGAGAGAGAGAGAGAGAGAGAGAGAGA
NM_001135659.1(NRXN1):c.-1461_-1452dupCTCTCTCTCT	NRXN1		Pitt-Hopkins-like syndrome	Uncertain significance(Last reviewed: Jun 14, 2016)	criteria provided, single submitter	VCV000336599	2	51259648 - 51259649	2	51032510 - 51032511	336599	289960	rs70958640	NC_000002.12:51032510:AGAGAGAGAGAGAGAGAGAGAGAGAGAGAGAGAGAGAGAGAGA:AGAGAGAGAGAGAGAGAGAGAGAGAGAGAGAGAGAGAGAGAGAGAGAGAGAGA
NM_001135659.1(NRXN1):c.-1457_-1452dupCTCTCT	NRXN1		Pitt-Hopkins-like syndrome	Uncertain significance(Last reviewed: Jun 14, 2016)	criteria provided, single submitter	VCV000336597	2	51259648 - 51259649	2	51032510 - 51032511	336597	287556	rs70958640	NC_000002.12:51032510:AGAGAGAGAGAGAGAGAGAGAGAGAGAGAGAGAGAGAGAGAGA:AGAGAGAGAGAGAGAGAGAGAGAGAGAGAGAGAGAGAGAGAGAGAGAGA
NM_001135659.1(NRXN1):c.-1453_-1452dupCT	NRXN1		Pitt-Hopkins-like syndrome	Uncertain significance(Last reviewed: Jun 14, 2016)	criteria provided, single submitter	VCV000336595	2	51259648 - 51259649	2	51032510 - 51032511	336595	287555	rs70958640	NC_000002.12:51032510:AGAGAGAGAGAGAGAGAGAGAGAGAGAGAGAGAGAGAGAGAGA:AGAGAGAGAGAGAGAGAGAGAGAGAGAGAGAGAGAGAGAGAGAGA
NM_004801.5(NRXN1):c.-1460_-1451delTCTCTCTCTT	NRXN1		Pitt-Hopkins-like syndrome	Uncertain significance(Last reviewed: Jun 14, 2016)	criteria provided, single submitter	VCV000336594	2	51259645 - 51259654	2	51032507 - 51032516	336594	287553	rs886056182	NC_000002.12:51032506:AGAAAGAGAGAGA:AGA
NM_004801.5(NRXN1):c.-1452_-1447delTTTCTT	NRXN1		Pitt-Hopkins-like syndrome	Uncertain significance(Last reviewed: Jun 14, 2016)	criteria provided, single submitter	VCV000336593	2	51259643 - 51259648	2	51032505 - 51032510	336593	286817	rs886056181	NC_000002.12:51032504:AAAGAAA:A
NM_004801.5(NRXN1):c.-1454_-1451TCTT[2]	NRXN1		Pitt-Hopkins-like syndrome	Uncertain significance(Last reviewed: Jun 14, 2016)	criteria provided, single submitter	VCV000336592	2	51259638 - 51259641	2	51032500 - 51032503	336592	286813	rs886056180	NC_000002.12:51032499:GAAAGAAAGAAAGA:GAAAGAAAGA
NM_001135659.2(NRXN1):c.-1395G>A	NRXN1		Pitt-Hopkins-like syndrome 2	Uncertain significance(Last reviewed: Jan 13, 2018)	criteria provided, single submitter	VCV000336591	2	51259592	2	51032454	336591	286812	rs886056179	NC_000002.12:51032453:C:T
NM_001135659.2(NRXN1):c.-1381G>A	NRXN1		Pitt-Hopkins-like syndrome 2	Uncertain significance(Last reviewed: Jan 13, 2018)	criteria provided, single submitter	VCV000336590	2	51259578	2	51032440	336590	287552	rs886056178	NC_000002.12:51032439:C:T
NM_001135659.2(NRXN1):c.-1373C>A	NRXN1		Pitt-Hopkins-like syndrome 2	Uncertain significance(Last reviewed: Jan 13, 2018)	criteria provided, single submitter	VCV000336589	2	51259570	2	51032432	336589	290372	rs886056177	NC_000002.12:51032431:G:T
NM_004801.5(NRXN1):c.-1371dup	NRXN1		Pitt-Hopkins-like syndrome	Uncertain significance(Last reviewed: Jun 14, 2016)	criteria provided, single submitter	VCV000336588	2	51259563 - 51259564	2	51032425 - 51032426	336588	286807	rs886056176	NC_000002.12:51032425:GGGGG:GGGGGG
NM_001135659.2(NRXN1):c.-1334C>G	NRXN1		Pitt-Hopkins-like syndrome 2	Uncertain significance(Last reviewed: Jan 13, 2018)	criteria provided, single submitter	VCV000336587	2	51259531	2	51032393	336587	290363	rs201606022	NC_000002.12:51032392:G:C
NM_001135659.2(NRXN1):c.-1310G>C	NRXN1		Pitt-Hopkins-like syndrome 2	Uncertain significance(Last reviewed: Jan 12, 2018)	criteria provided, single submitter	VCV000336586	2	51259507	2	51032369	336586	289954	rs199990648	NC_000002.12:51032368:C:G
NM_001135659.2(NRXN1):c.-1273G>A	NRXN1		Pitt-Hopkins-like syndrome 2	Uncertain significance(Last reviewed: Jan 12, 2018)	criteria provided, single submitter	VCV000336585	2	51259470	2	51032332	336585	287551	rs186103615	NC_000002.12:51032331:C:T
NM_001135659.2(NRXN1):c.-1263G>C	NRXN1		Pitt-Hopkins-like syndrome 2	Uncertain significance(Last reviewed: Jan 12, 2018)	criteria provided, single submitter	VCV000336583	2	51259460	2	51032322	336583	290362	rs199614038	NC_000002.12:51032321:C:G
NM_001135659.2(NRXN1):c.-1255C>G	NRXN1		Pitt-Hopkins-like syndrome	Uncertain significance(Last reviewed: Jun 14, 2016)	criteria provided, single submitter	VCV000336582	2	51259452	2	51032314	336582	290361	rs560985559	NC_000002.12:51032313:G:C
NM_001135659.2(NRXN1):c.-1219C>T	NRXN1		Pitt-Hopkins-like syndrome 2	Uncertain significance(Last reviewed: Jan 13, 2018)	criteria provided, single submitter	VCV000336581	2	51259416	2	51032278	336581	289933	rs200251205	NC_000002.12:51032277:G:A
NM_001135659.2(NRXN1):c.-1122C>T	NRXN1		Pitt-Hopkins-like syndrome 2	Uncertain significance(Last reviewed: Jan 13, 2018)	criteria provided, single submitter	VCV000336580	2	51259319	2	51032181	336580	289932	rs199620396	NC_000002.12:51032180:G:A
NM_001135659.2(NRXN1):c.-1103T>C	NRXN1		Pitt-Hopkins-like syndrome 2	Uncertain significance(Last reviewed: Jan 13, 2018)	criteria provided, single submitter	VCV000336579	2	51259300	2	51032162	336579	287548	rs199802558	NC_000002.12:51032161:A:G
NM_001330078.2(NRXN1):c.-1057C>G	NRXN1		Pitt-Hopkins-like syndrome 2	Uncertain significance(Last reviewed: Jan 12, 2018)	criteria provided, single submitter	VCV000336578	2	51259254	2	51032116	336578	289930	rs886056175	NC_000002.12:51032115:G:C
NM_001330078.2(NRXN1):c.-1039C>T	NRXN1		Pitt-Hopkins-like syndrome 2	Uncertain significance(Last reviewed: Jan 12, 2018)	criteria provided, single submitter	VCV000336577	2	51259236	2	51032098	336577	289922	rs201743429	NC_000002.12:51032097:G:A
NM_001330078.2(NRXN1):c.-1011G>A	NRXN1		Pitt-Hopkins-like syndrome 2	Uncertain significance(Last reviewed: Jan 13, 2018)	criteria provided, single submitter	VCV000336576	2	51259208	2	51032070	336576	286806	rs113142002	NC_000002.12:51032069:C:T
NM_001330078.2(NRXN1):c.-951T>C	NRXN1		Pitt-Hopkins-like syndrome 2	Benign(Last reviewed: Jan 13, 2018)	criteria provided, single submitter	VCV000336575	2	51259148	2	51032010	336575	287546	rs2287235	NC_000002.12:51032009:A:G
NM_001330078.2(NRXN1):c.-813A>G	NRXN1		Pitt-Hopkins-like syndrome 2	Uncertain significance(Last reviewed: Jan 13, 2018)	criteria provided, single submitter	VCV000336573	2	51256224	2	51029086	336573	289920	rs201740093	NC_000002.12:51029085:T:C
NM_001330078.2(NRXN1):c.-747C>G	NRXN1		Pitt-Hopkins-like syndrome 2	Uncertain significance(Last reviewed: Jan 13, 2018)	criteria provided, single submitter	VCV000336572	2	51256158	2	51029020	336572	287545	rs199974519	NC_000002.12:51029019:G:C
NM_001330078.2(NRXN1):c.-644A>G	NRXN1		Pitt-Hopkins-like syndrome 2	Uncertain significance(Last reviewed: Jan 13, 2018)	criteria provided, single submitter	VCV000336571	2	51256055	2	51028917	336571	286804	rs199722674	NC_000002.12:51028916:T:C
NM_001330078.2(NRXN1):c.-557C>T	NRXN1		Pitt-Hopkins-like syndrome 2	Uncertain significance(Last reviewed: Jan 12, 2018)	criteria provided, single submitter	VCV000336568	2	51255968	2	51028830	336568	290360	rs190900829	NC_000002.12:51028829:G:A
NM_001330078.2(NRXN1):c.-465T>C	NRXN1		Pitt-Hopkins-like syndrome 2	Uncertain significance(Last reviewed: Jan 12, 2018)	criteria provided, single submitter	VCV000336567	2	51255876	2	51028738	336567	290359	rs200410983	NC_000002.12:51028737:A:G
NM_001330078.2(NRXN1):c.-453T>C	NRXN1		Pitt-Hopkins-like syndrome 2	Uncertain significance(Last reviewed: Jan 12, 2018)	criteria provided, single submitter	VCV000336566	2	51255864	2	51028726	336566	286795	rs201518531	NC_000002.12:51028725:A:G
NM_001330078.2(NRXN1):c.-422C>T	NRXN1		Pitt-Hopkins-like syndrome 2	Uncertain significance(Last reviewed: Jan 12, 2018)	criteria provided, single submitter	VCV000336565	2	51255833	2	51028695	336565	287544	rs886056174	NC_000002.12:51028694:G:A
NM_001330078.2(NRXN1):c.-282G>A	NRXN1		Pitt-Hopkins-like syndrome 2	Uncertain significance(Last reviewed: Jan 12, 2018)	criteria provided, single submitter	VCV000336563	2	51255693	2	51028555	336563	287542	rs886056173	NC_000002.12:51028554:C:T
NM_001330078.2(NRXN1):c.-232T>C	NRXN1		Pitt-Hopkins-like syndrome 2	Uncertain significance(Last reviewed: Jan 13, 2018)	criteria provided, single submitter	VCV000336561	2	51255643	2	51028505	336561	290355	rs200988069	NC_000002.12:51028504:A:G
NM_001330078.2(NRXN1):c.-224G>A	NRXN1		Pitt-Hopkins-like syndrome 2	Uncertain significance(Last reviewed: Jan 12, 2018)	criteria provided, single submitter	VCV000336560	2	51255635	2	51028497	336560	287541	rs201347407	NC_000002.12:51028496:C:T
NM_001330078.2(NRXN1):c.-217C>G	NRXN1		Pitt-Hopkins-like syndrome 2	Likely benign(Last reviewed: Jan 13, 2018)	criteria provided, single submitter	VCV000336559	2	51255628	2	51028490	336559	286791	rs201073462	NC_000002.12:51028489:G:C
NM_001330078.2(NRXN1):c.-209A>G	NRXN1		Pitt-Hopkins-like syndrome 2	Likely benign(Last reviewed: Jan 13, 2018)	criteria provided, single submitter	VCV000336558	2	51255620	2	51028482	336558	290354	rs112715587	NC_000002.12:51028481:T:C
NM_001330078.2(NRXN1):c.-193C>T	NRXN1		Pitt-Hopkins-like syndrome 2	Uncertain significance(Last reviewed: Jan 13, 2018)	criteria provided, single submitter	VCV000336557	2	51255604	2	51028466	336557	289907	rs186097623	NC_000002.12:51028465:G:A
NM_001330078.2(NRXN1):c.315C>T (p.Ala105=)	NRXN1		Pitt-Hopkins-like syndrome 2	Uncertain significance(Last reviewed: Jan 13, 2018)	criteria provided, single submitter	VCV000336556	2	51255097	2	51027959	336556	290353	rs767271650	NC_000002.12:51027958:G:A
NM_001330078.2(NRXN1):c.1163C>T (p.Thr388Ile)	NRXN1	T428I, T384I, T380I, T388I, T360I, T387I, T370I, T375I	Pitt-Hopkins-like syndrome 2	Uncertain significance(Last reviewed: Jan 12, 2018)	criteria provided, single submitter	VCV000336551	2	50847317	2	50620179	336551	289896	rs886056172	NC_000002.12:50620178:G:A
NM_001330078.2(NRXN1):c.3646C>T (p.Arg1216Cys)	NRXN1	R1256C, R1208C, R1179C, R1194C, R1212C, R181C, R1207C, R1215C, R1216C, R1189C, R1199C	Pitt-Hopkins-like syndrome 2	Uncertain significance(Last reviewed: Jan 13, 2018)	criteria provided, single submitter	VCV000336542	2	50318533	2	50091395	336542	287528	rs199888301	NC_000002.12:50091394:G:A
NM_001330078.2(NRXN1):c.*98A>G	NRXN1		Pitt-Hopkins-like syndrome 2	Uncertain significance(Last reviewed: Jan 12, 2018)	criteria provided, single submitter	VCV000336540	2	50148984	2	49921846	336540	290320	rs201147127	NC_000002.12:49921845:T:C
NM_001330078.2(NRXN1):c.*319T>C	NRXN1		Pitt-Hopkins-like syndrome 2	Uncertain significance(Last reviewed: Jan 13, 2018)	criteria provided, single submitter	VCV000336538	2	50148763	2	49921625	336538	289883	rs201147530	NC_000002.12:49921624:A:G
NM_001330078.2(NRXN1):c.*383A>G	NRXN1		Pitt-Hopkins-like syndrome 2	Uncertain significance(Last reviewed: Jan 12, 2018)	criteria provided, single submitter	VCV000336537	2	50148699	2	49921561	336537	287526	rs886056168	NC_000002.12:49921560:T:C
NM_001330078.2(NRXN1):c.*385G>A	NRXN1		Pitt-Hopkins-like syndrome	Uncertain significance(Last reviewed: Jun 14, 2016)	criteria provided, single submitter	VCV000336536	2	50148697	2	49921559	336536	290313	rs886056167	NC_000002.12:49921558:C:T
NM_001330078.2(NRXN1):c.*435T>C	NRXN1		Pitt-Hopkins-like syndrome 2	Uncertain significance(Last reviewed: Jan 12, 2018)	criteria provided, single submitter	VCV000336535	2	50148647	2	49921509	336535	289876	rs200957137	NC_000002.12:49921508:A:G
NM_001330078.2(NRXN1):c.*573A>C	NRXN1		Pitt-Hopkins-like syndrome 2	Likely benign(Last reviewed: Jan 13, 2018)	criteria provided, single submitter	VCV000336534	2	50148509	2	49921371	336534	286774	rs184870922	NC_000002.12:49921370:T:G
NM_001330078.2(NRXN1):c.*613del	NRXN1		Pitt-Hopkins-like syndrome	Uncertain significance(Last reviewed: Jun 14, 2016)	criteria provided, single submitter	VCV000336533	2	50148469	2	49921331	336533	290307	rs886056166	NC_000002.12:49921330:TTTTTTTT:TTTTTTT
NM_001330078.2(NRXN1):c.*620A>T	NRXN1		Pitt-Hopkins-like syndrome 2	Uncertain significance(Last reviewed: Jan 13, 2018)	criteria provided, single submitter	VCV000336532	2	50148462	2	49921324	336532	286773	rs202136352	NC_000002.12:49921323:T:A
NM_001330078.2(NRXN1):c.*814G>A	NRXN1		Pitt-Hopkins-like syndrome 2	Uncertain significance(Last reviewed: Jan 12, 2018)	criteria provided, single submitter	VCV000336531	2	50148268	2	49921130	336531	290306	rs886056165	NC_000002.12:49921129:C:T
NM_001330078.2(NRXN1):c.*878_*879dup	NRXN1		Pitt-Hopkins-like syndrome	Uncertain significance(Last reviewed: Jun 14, 2016)	criteria provided, single submitter	VCV000336530	2	50148202 - 50148203	2	49921064 - 49921065	336530	289875	rs886056164	NC_000002.12:49921064:TA:TATA
NM_001330078.2(NRXN1):c.*941dup	NRXN1		Pitt-Hopkins-like syndrome	Likely benign(Last reviewed: Jun 14, 2016)	criteria provided, single submitter	VCV000336529	2	50148140 - 50148141	2	49921002 - 49921003	336529	286772	rs3839057	NC_000002.12:49921002:AAAAAAAAA:AAAAAAAAAA
NM_001330078.2(NRXN1):c.*967_*970dup	NRXN1		Pitt-Hopkins-like syndrome	Benign(Last reviewed: Jun 14, 2016)	criteria provided, single submitter	VCV000336528	2	50148111 - 50148112	2	49920973 - 49920974	336528	289874	rs3839058	NC_000002.12:49920973:AAGTAA:AAGTAAGTAA
NM_001330078.2(NRXN1):c.*1019G>A	NRXN1		Pitt-Hopkins-like syndrome 2	Uncertain significance(Last reviewed: Jan 13, 2018)	criteria provided, single submitter	VCV000336527	2	50148063	2	49920925	336527	287499	rs886056163	NC_000002.12:49920924:C:T
NM_001330078.2(NRXN1):c.*1049TTCTT[1]	NRXN1		Pitt-Hopkins-like syndrome	Uncertain significance(Last reviewed: Jun 14, 2016)	criteria provided, single submitter	VCV000336526	2	50148024 - 50148028	2	49920886 - 49920890	336526	290304	rs371180727	NC_000002.12:49920885:AAGAAAAGAA:AAGAA
NM_001330078.2(NRXN1):c.*1090G>A	NRXN1		Pitt-Hopkins-like syndrome 2	Uncertain significance(Last reviewed: Jan 12, 2018)	criteria provided, single submitter	VCV000336525	2	50147992	2	49920854	336525	286760	rs199680726	NC_000002.12:49920853:C:T
NM_001330078.2(NRXN1):c.*1195A>G	NRXN1		Pitt-Hopkins-like syndrome 2	Uncertain significance(Last reviewed: Jan 13, 2018)	criteria provided, single submitter	VCV000336524	2	50147887	2	49920749	336524	290303	rs200452275	NC_000002.12:49920748:T:C
NM_001330078.2(NRXN1):c.*1201AC[17]	NRXN1		Pitt-Hopkins-like syndrome	Uncertain significance(Last reviewed: Jun 14, 2016)	criteria provided, single submitter	VCV000336523	2	50147836 - 50147847	2	49920698 - 49920709	336523	287493	rs66612444	NC_000002.12:49920697:GTGTGTGTGTGTGTGTGTGTGTGTGTGTGTGTGTGTGTGTGTGTGTG:GTGTGTGTGTGTGTGTGTGTGTGTGTGTGTGTGTG
NM_001330078.2(NRXN1):c.*1201AC[18]	NRXN1		Pitt-Hopkins-like syndrome	Uncertain significance(Last reviewed: Jun 14, 2016)	criteria provided, single submitter	VCV000336522	2	50147836 - 50147845	2	49920698 - 49920707	336522	290302	rs66612444	NC_000002.12:49920697:GTGTGTGTGTGTGTGTGTGTGTGTGTGTGTGTGTGTGTGTGTGTGTG:GTGTGTGTGTGTGTGTGTGTGTGTGTGTGTGTGTGTG
NM_001330078.2(NRXN1):c.*1201AC[20]	NRXN1		Pitt-Hopkins-like syndrome	Uncertain significance(Last reviewed: Jun 14, 2016)	criteria provided, single submitter	VCV000336521	2	50147836 - 50147841	2	49920698 - 49920703	336521	290288	rs66612444	NC_000002.12:49920697:GTGTGTGTGTGTGTGTGTGTGTGTGTGTGTGTGTGTGTGTGTGTGTG:GTGTGTGTGTGTGTGTGTGTGTGTGTGTGTGTGTGTGTGTG
NM_001330078.2(NRXN1):c.*1201AC[25]	NRXN1		Pitt-Hopkins-like syndrome	Uncertain significance(Last reviewed: Jun 14, 2016)	criteria provided, single submitter	VCV000336520	2	50147835 - 50147836	2	49920697 - 49920698	336520	290287	rs66612444	NC_000002.12:49920697:GTGTGTGTGTGTGTGTGTGTGTGTGTGTGTGTGTGTGTGTGTGTGTG:GTGTGTGTGTGTGTGTGTGTGTGTGTGTGTGTGTGTGTGTGTGTGTGTGTG
NM_001330078.2(NRXN1):c.*1201AC[24]	NRXN1		Pitt-Hopkins-like syndrome	Uncertain significance(Last reviewed: Jun 14, 2016)	criteria provided, single submitter	VCV000336519	2	50147835 - 50147836	2	49920697 - 49920698	336519	290286	rs66612444	NC_000002.12:49920697:GTGTGTGTGTGTGTGTGTGTGTGTGTGTGTGTGTGTGTGTGTGTGTG:GTGTGTGTGTGTGTGTGTGTGTGTGTGTGTGTGTGTGTGTGTGTGTGTG
NM_001330078.2(NRXN1):c.*1327C>G	NRXN1		Pitt-Hopkins-like syndrome 2	Benign(Last reviewed: Jan 12, 2018)	criteria provided, single submitter	VCV000336518	2	50147755	2	49920617	336518	287481	rs12998798	NC_000002.12:49920616:G:C
NM_001330078.2(NRXN1):c.*1524T>G	NRXN1		Pitt-Hopkins-like syndrome 2	Uncertain significance(Last reviewed: Jan 12, 2018)	criteria provided, single submitter	VCV000336517	2	50147558	2	49920420	336517	289873	rs201970726	NC_000002.12:49920419:A:C
NM_001330078.2(NRXN1):c.*1723_*1724del	NRXN1		Pitt-Hopkins-like syndrome	Uncertain significance(Last reviewed: Jun 14, 2016)	criteria provided, single submitter	VCV000336516	2	50147358 - 50147359	2	49920220 - 49920221	336516	286755	rs886056160	NC_000002.12:49920219:ATA:A
NM_001330078.2(NRXN1):c.*1911G>T	NRXN1		Pitt-Hopkins-like syndrome 2	Benign(Last reviewed: Jan 13, 2018)	criteria provided, single submitter	VCV000336515	2	50147171	2	49920033	336515	290280	rs11885824	NC_000002.12:49920032:C:A
NM_001330078.2(NRXN1):c.*2222A>G	NRXN1		Pitt-Hopkins-like syndrome 2	Uncertain significance(Last reviewed: Jan 13, 2018)	criteria provided, single submitter	VCV000336514	2	50146860	2	49919722	336514	287479	rs551566143	NC_000002.12:49919721:T:C
NM_001330078.2(NRXN1):c.*2277G>A	NRXN1		Pitt-Hopkins-like syndrome 2	Likely benign(Last reviewed: Jan 12, 2018)	criteria provided, single submitter	VCV000336513	2	50146805	2	49919667	336513	287470	rs187875122	NC_000002.12:49919666:C:T
NM_001330078.2(NRXN1):c.*2286C>A	NRXN1		Pitt-Hopkins-like syndrome 2	Uncertain significance(Last reviewed: Jan 13, 2018)	criteria provided, single submitter	VCV000336512	2	50146796	2	49919658	336512	286749	rs886056159	NC_000002.12:49919657:G:T
NM_001330078.2(NRXN1):c.*2372G>A	NRXN1		Pitt-Hopkins-like syndrome 2	Benign(Last reviewed: Jan 13, 2018)	criteria provided, single submitter	VCV000336511	2	50146710	2	49919572	336511	287459	rs116370948	NC_000002.12:49919571:C:T
NM_001330078.2(NRXN1):c.*2373G>A	NRXN1		Pitt-Hopkins-like syndrome 2	Uncertain significance(Last reviewed: Jan 12, 2018)	criteria provided, single submitter	VCV000336510	2	50146709	2	49919571	336510	290277	rs886056158	NC_000002.12:49919570:C:T
NM_001330078.2(NRXN1):c.*2377T>C	NRXN1		Pitt-Hopkins-like syndrome 2	Uncertain significance(Last reviewed: Jan 12, 2018)	criteria provided, single submitter	VCV000336509	2	50146705	2	49919567	336509	290274	rs543797695	NC_000002.12:49919566:A:G
NM_001330078.2(NRXN1):c.*2384del	NRXN1		Pitt-Hopkins-like syndrome	Uncertain significance(Last reviewed: Jun 14, 2016)	criteria provided, single submitter	VCV000336508	2	50146698	2	49919560	336508	286748	rs879374430	NC_000002.12:49919559:AAAAAAAAAAA:AAAAAAAAAA
NM_001330078.2(NRXN1):c.*2384dup	NRXN1		Pitt-Hopkins-like syndrome	Uncertain significance(Last reviewed: Jun 14, 2016)	criteria provided, single submitter	VCV000336507	2	50146697 - 50146698	2	49919559 - 49919560	336507	290273	rs879374430	NC_000002.12:49919559:AAAAAAAAAAA:AAAAAAAAAAAA
NM_001330078.2(NRXN1):c.*2387_*2389dup	NRXN1		Pitt-Hopkins-like syndrome	Uncertain significance(Last reviewed: Jun 14, 2016)	criteria provided, single submitter	VCV000336506	2	50146692 - 50146693	2	49919554 - 49919555	336506	286739	rs530539369	NC_000002.12:49919554:ATC:ATCATC
NM_001330078.2(NRXN1):c.*2511G>C	NRXN1		Pitt-Hopkins-like syndrome 2	Benign(Last reviewed: Jan 13, 2018)	criteria provided, single submitter	VCV000336505	2	50146571	2	49919433	336505	290264	rs148938313	NC_000002.12:49919432:C:G
NM_001330078.2(NRXN1):c.*2514A>G	NRXN1		Pitt-Hopkins-like syndrome 2	Uncertain significance(Last reviewed: Jan 13, 2018)	criteria provided, single submitter	VCV000336504	2	50146568	2	49919430	336504	286733	rs746884216	NC_000002.12:49919429:T:C
NM_001330078.2(NRXN1):c.*2535C>T	NRXN1		Pitt-Hopkins-like syndrome 2	Uncertain significance(Last reviewed: Jan 13, 2018)	criteria provided, single submitter	VCV000336503	2	50146547	2	49919409	336503	287458	rs886056156	NC_000002.12:49919408:G:A
NM_001330078.2(NRXN1):c.*2629A>C	NRXN1		Pitt-Hopkins-like syndrome 2	Uncertain significance(Last reviewed: Jan 13, 2018)	criteria provided, single submitter	VCV000336502	2	50146453	2	49919315	336502	287454	rs533799399	NC_000002.12:49919314:T:G
NM_001330078.2(NRXN1):c.*2672_*2675dup	NRXN1		Pitt-Hopkins-like syndrome	Uncertain significance(Last reviewed: Jun 14, 2016)	criteria provided, single submitter	VCV000336501	2	50146406 - 50146407	2	49919268 - 49919269	336501	286725	rs556394274	NC_000002.12:49919268:CTAACT:CTAACTAACT
NM_001330078.2(NRXN1):c.*2766A>G	NRXN1		Pitt-Hopkins-like syndrome 2	Uncertain significance(Last reviewed: Jan 13, 2018)	criteria provided, single submitter	VCV000336500	2	50146316	2	49919178	336500	286721	rs886056155	NC_000002.12:49919177:T:C
NM_001330078.2(NRXN1):c.*2835T>C	NRXN1		Pitt-Hopkins-like syndrome 2	Uncertain significance(Last reviewed: Jan 12, 2018)	criteria provided, single submitter	VCV000336499	2	50146247	2	49919109	336499	287443	rs553997030	NC_000002.12:49919108:A:G
NM_001330078.2(NRXN1):c.*3123C>T	NRXN1		Pitt-Hopkins-like syndrome 2	Uncertain significance(Last reviewed: Jan 13, 2018)	criteria provided, single submitter	VCV000336498	2	50145959	2	49918821	336498	287440	rs531095026	NC_000002.12:49918820:G:A
NM_001330078.2(NRXN1):c.*3278T>G	NRXN1		Pitt-Hopkins-like syndrome 2	Uncertain significance(Last reviewed: Jan 13, 2018)	criteria provided, single submitter	VCV000336497	2	50145804	2	49918666	336497	289871	rs886056154	NC_000002.12:49918665:A:C
NM_001330078.2(NRXN1):c.*3346T>A	NRXN1		Pitt-Hopkins-like syndrome 2	Uncertain significance(Last reviewed: Jan 12, 2018)	criteria provided, single submitter	VCV000336496	2	50145736	2	49918598	336496	290260	rs541005670	NC_000002.12:49918597:A:T
NM_001330078.2(NRXN1):c.*3387_*3391dup	NRXN1		Pitt-Hopkins-like syndrome	Uncertain significance(Last reviewed: Jun 14, 2016)	criteria provided, single submitter	VCV000336495	2	50145690 - 50145691	2	49918552 - 49918553	336495	287439	rs771041201	NC_000002.12:49918552:TTGTCTT:TTGTCTTGTCTT
NM_001330078.2(NRXN1):c.1730A>G (p.His577Arg)	NRXN1	H617R, H564R, H569R, H573R, H577R, H559R, H549R, H576R	not provided	Uncertain significance(Last reviewed: Dec 3, 2015)	criteria provided, single submitter	VCV000284897	2	50779754	2	50552616	284897	269134	rs886042974	NC_000002.12:50552615:T:C
NM_001330078.2(NRXN1):c.3245-2A>G	NRXN1		not provided	Pathogenic(Last reviewed: Dec 2, 2015)	criteria provided, single submitter	VCV000284316	2	50692701	2	50465563	284316	268553	rs886042846	NC_000002.12:50465562:T:C
NM_001330078.2(NRXN1):c.1286C>T (p.Pro429Leu)	NRXN1	P469L, P416L, P425L, P401L, P429L, P411L, P421L, P428L	not provided	Uncertain significance(Last reviewed: Oct 5, 2015)	criteria provided, single submitter	VCV000283730	2	50847194	2	50620056	283730	267967	rs886042697	NC_000002.12:50620055:G:A
NM_001330078.2(NRXN1):c.2498-8T>C	NRXN1		not provided	Uncertain significance(Last reviewed: Jul 2, 2015)	criteria provided, single submitter	VCV000281907	2	50724860	2	50497722	281907	266144	rs775167794	NC_000002.12:50497721:A:G
GRCh37/hg19 2p16.3(chr2:51148483-51259200)x1	NRXN1		See cases	Pathogenic(Last reviewed: Jan 20, 2016)	criteria provided, single submitter	VCV000253637	2	51148483 - 51259200			253637	248085
GRCh37/hg19 2p16.3(chr2:51148483-51314430)x1	NRXN1		See cases	Pathogenic(Last reviewed: Jan 20, 2016)	criteria provided, single submitter	VCV000253593	2	51148483 - 51314430			253593	248041
GRCh37/hg19 2p16.3(chr2:51083410-51382872)x1	NRXN1		See cases	Pathogenic(Last reviewed: Jan 20, 2016)	criteria provided, single submitter	VCV000253480	2	51083410 - 51382872			253480	247928
GRCh37/hg19 2p16.3(chr2:50516550-51259738)x1	NRXN1		See cases	Pathogenic(Last reviewed: Jan 20, 2016)	criteria provided, single submitter	VCV000253409	2	50516550 - 51259738			253409	247857
NM_001330078.2(NRXN1):c.2827C>A (p.Leu943Ile)	NRXN1	L983I, L906I, L926I, L939I, L916I, L942I, L935I, L943I, L921I, L934I	not specified	Uncertain significance(Last reviewed: May 14, 2015)	criteria provided, single submitter	VCV000218514	2	50724523	2	50497385	218514	215259	rs864309567	NC_000002.12:50497384:G:T
NM_001330078.2(NRXN1):c.2532C>G (p.Phe844Leu)	NRXN1	F884L, F807L, F822L, F827L, F817L, F835L, F844L, F836L, F843L, F840L	not provided	Uncertain significance(Last reviewed: Oct 2, 2014)	criteria provided, single submitter	VCV000206280	2	50724818	2	50497680	206280	201676	rs796052789	NC_000002.12:50497679:G:C
NM_001330078.2(NRXN1):c.1541A>G (p.Asn514Ser)	NRXN1	N554S, N486S, N501S, N514S, N496S, N510S, N506S, N513S	not provided	Uncertain significance(Last reviewed: Oct 2, 2014)	criteria provided, single submitter	VCV000206275	2	50779943	2	50552805	206275	201699	rs770389634	NC_000002.12:50552804:T:C
NM_001330078.2(NRXN1):c.2888del (p.His963fs)	NRXN1	H926fs, H963fs, H941fs, H946fs, H954fs, H936fs, H962fs, H1003fs, H955fs, H959fs	not provided	Pathogenic(Last reviewed: May 26, 2013)	criteria provided, single submitter	VCV000206272	2	50723225	2	50496087	206272	201666	rs796052787	NC_000002.12:50496086:T:
NM_001330078.2(NRXN1):c.4494_4496del (p.Lys1499del)	NRXN1	K1539del, K1490del, K1498del, K434del, K131del, K134del, K1432del, K1444del, K1469del, K1488del, K1496del, K1499del, K464del, K1439del, K1452del, K1477del, K1491del, K1492del, K1429del, K431del, K461del	not specified	Uncertain significance(Last reviewed: Jul 17, 2012)	criteria provided, single submitter	VCV000206270	2	50149110 - 50149112	2	49921972 - 49921974	206270	201643	rs796052785	NC_000002.12:49921971:TTCTT:TT
NM_001330078.2(NRXN1):c.3479A>G (p.Gln1160Arg)	NRXN1	Q1200R, Q1152R, Q1123R, Q1138R, Q1143R, Q1151R, Q1156R, Q1160R, Q125R, Q1133R, Q1159R	not provided	Uncertain significance(Last reviewed: Mar 12, 2014)	criteria provided, single submitter	VCV000206266	2	50463994	2	50236856	206266	201654	rs768319291	NC_000002.12:50236855:T:C
NM_001330078.2(NRXN1):c.2979A>G (p.Ile993Met)	NRXN1	I1033M, I971M, I989M, I992M, I956M, I966M, I993M, I985M, I976M, I984M	not provided	Uncertain significance(Last reviewed: Mar 25, 2013)	criteria provided, single submitter	VCV000206254	2	50723134	2	50495996	206254	201665	rs796052782	NC_000002.12:50495995:T:C
NM_001330078.2(NRXN1):c.2785C>A (p.Leu929Ile)	NRXN1	L969I, L902I, L925I, L928I, L907I, L920I, L912I, L921I, L929I, L892I	not provided	Uncertain significance(Last reviewed: Jul 7, 2014)	criteria provided, single submitter	VCV000206252	2	50724565	2	50497427	206252	201668	rs794727140	NC_000002.12:50497426:G:T
NM_001330078.2(NRXN1):c.2570A>G (p.Tyr857Cys)	NRXN1	Y897C, Y830C, Y840C, Y848C, Y849C, Y853C, Y857C, Y835C, Y820C, Y856C	not provided	Uncertain significance(Last reviewed: Jun 5, 2014)	criteria provided, single submitter	VCV000206249	2	50724780	2	50497642	206249	201672	rs796052778	NC_000002.12:50497641:T:C
NM_001330078.2(NRXN1):c.2375-7T>A	NRXN1		not provided	Uncertain significance(Last reviewed: Apr 16, 2014)	criteria provided, single submitter	VCV000206241	2	50733762	2	50506624	206241	201680	rs199673405	NC_000002.12:50506623:A:T
NM_001330078.2(NRXN1):c.353G>A (p.Arg118His)	NRXN1	R118H	not provided	Uncertain significance(Last reviewed: May 21, 2014)	criteria provided, single submitter	VCV000206237	2	51255059	2	51027921	206237	201718	rs796052775	NC_000002.12:51027920:C:T
NM_001330078.2(NRXN1):c.2228C>A (p.Ser743Tyr)	NRXN1	S783Y, S743Y, S725Y, S735Y, S715Y, S730Y, S739Y, S742Y	not provided	Uncertain significance(Last reviewed: Mar 12, 2014)	criteria provided, single submitter	VCV000206233	2	50758484	2	50531346	206233	201684	rs796052774	NC_000002.12:50531345:G:T
NM_001330078.2(NRXN1):c.1822G>A (p.Asp608Asn)	NRXN1	D648N, D580N, D590N, D604N, D600N, D595N, D607N, D608N	not provided	Uncertain significance(Last reviewed: Nov 1, 2012)	criteria provided, single submitter	VCV000206225	2	50765712	2	50538574	206225	201693	rs796052771	NC_000002.12:50538573:C:T
NM_001330078.2(NRXN1):c.1798G>T (p.Ala600Ser)	NRXN1	A640S, A582S, A600S, A587S, A592S, A572S, A596S, A599S	not provided	Uncertain significance(Last reviewed: Dec 31, 2012)	criteria provided, single submitter	VCV000206224	2	50765736	2	50538598	206224	201694	rs796052770	NC_000002.12:50538597:C:A
NM_001330078.2(NRXN1):c.1589C>A (p.Ala530Asp)	NRXN1	A570D, A517D, A526D, A522D, A530D, A502D, A512D, A529D	not provided	Uncertain significance(Last reviewed: Mar 5, 2014)	criteria provided, single submitter	VCV000206221	2	50779895	2	50552757	206221	201697	rs529697285	NC_000002.12:50552756:G:T
NM_001330078.2(NRXN1):c.1444A>T (p.Ile482Phe)	NRXN1	I522F, I474F, I478F, I481F, I454F, I482F, I469F, I464F	not provided	Uncertain significance(Last reviewed: May 30, 2013)	criteria provided, single submitter	VCV000206218	2	50780040	2	50552902	206218	201701	rs796052767	NC_000002.12:50552901:T:A
NM_001330078.2(NRXN1):c.23G>T (p.Arg8Leu)	NRXN1	R8L	not provided	Uncertain significance(Last reviewed: Aug 11, 2014)	criteria provided, single submitter	VCV000206216	2	51255389	2	51028251	206216	201725	rs796052765	NC_000002.12:51028250:C:A
NM_001330078.2(NRXN1):c.4202G>A (p.Ser1401Asn)	NRXN1	S1441N, S1379N, S1392N, S1393N, S1397N, S1400N, S1344N, S1371N, S1349N, S336N, S366N, S36N, S1334N, S1354N, S1401N	not provided	Uncertain significance(Last reviewed: Oct 10, 2012)	criteria provided, single submitter	VCV000206212	2	50170856	2	49943718	206212	201647	rs796052762	NC_000002.12:49943717:C:T
NM_001330078.2(NRXN1):c.3365-109703A>T	NRXN1		not specified	Benign(Last reviewed: Sep 24, 2012)	criteria provided, single submitter	VCV000206210	2	50573811	2	50346673	206210	201656	rs199700602	NC_000002.12:50346672:T:A
NM_001330078.2(NRXN1):c.3365-109992C>T	NRXN1		not specified	Likely benign(Last reviewed: Mar 28, 2013)	criteria provided, single submitter	VCV000206209	2	50574100	2	50346962	206209	201658	rs796052761	NC_000002.12:50346961:G:A
NM_001330078.2(NRXN1):c.2375-20C>G	NRXN1		not specified	Likely benign(Last reviewed: Jun 16, 2014)	criteria provided, single submitter	VCV000206205	2	50733775	2	50506637	206205	201681	rs776794965	NC_000002.12:50506636:G:C
NM_001330078.2(NRXN1):c.-21C>A	NRXN1		not specified	Benign(Last reviewed: Mar 14, 2014)	criteria provided, single submitter	VCV000206200	2	51255432	2	51028294	206200	201726	rs576405440	NC_000002.12:51028293:G:T
NM_001330078.2(NRXN1):c.-28A>C	NRXN1		not specified	Benign(Last reviewed: Jun 24, 2014)	criteria provided, single submitter	VCV000206199	2	51255439	2	51028301	206199	201727	rs796052760	NC_000002.12:51028300:T:G
NM_001330078.2(NRXN1):c.*18G>C	NRXN1		not specified	Benign(Last reviewed: Sep 11, 2014)	criteria provided, single submitter	VCV000206198	2	50149064	2	49921926	206198	201642	rs201303041	NC_000002.12:49921925:C:G
NM_001330078.2(NRXN1):c.518C>G (p.Ser173Trp)	NRXN1	S173W	not provided	Uncertain significance(Last reviewed: Dec 1, 2017)	criteria provided, single submitter	VCV000195129	2	51254894	2	51027756	195129	192290	rs775907305	NC_000002.12:51027755:G:C
NM_001330078.2(NRXN1):c.2502A>G (p.Gln834=)	NRXN1		not provided	Uncertain significance(Last reviewed: Nov 4, 2014)	criteria provided, single submitter	VCV000194485	2	50724848	2	50497710	194485	191648	rs770632900	NC_000002.12:50497709:T:C
NM_001330078.2(NRXN1):c.2785C>T (p.Leu929Phe)	NRXN1	L969F, L892F, L902F, L921F, L929F, L912F, L925F, L907F, L920F, L928F	not provided	Uncertain significance(Last reviewed: May 8, 2014)	criteria provided, single submitter	VCV000194483	2	50724565	2	50497427	194483	191646	rs794727140	NC_000002.12:50497426:G:A
NM_001330078.2(NRXN1):c.1531A>G (p.Thr511Ala)	NRXN1	T551A, T493A, T510A, T483A, T503A, T511A, T498A, T507A	not provided	Uncertain significance(Last reviewed: Feb 5, 2015)	criteria provided, single submitter	VCV000193623	2	50779953	2	50552815	193623	190786	rs794726985	NC_000002.12:50552814:T:C
GRCh38/hg38 2p16.3(chr2:50794314-50801971)x1	NRXN1		See cases	Likely benign(Last reviewed: Apr 30, 2011)	no assertion criteria provided	VCV000152536	2	51021452 - 51029109	2	50794314 - 50801971	152536	162287
GRCh38/hg38 2p16.3(chr2:49910893-49943628)x3	NRXN1		See cases	Likely benign(Last reviewed: Apr 30, 2011)	no assertion criteria provided	VCV000152522	2	50138031 - 50170766	2	49910893 - 49943628	152522	162273
GRCh38/hg38 2p16.3(chr2:50265501-50274792)x1	NRXN1		See cases	Likely benign(Last reviewed: Apr 30, 2011)	no assertion criteria provided	VCV000152505	2	50492639 - 50501930	2	50265501 - 50274792	152505	162256
GRCh38/hg38 2p16.3(chr2:50004126-50041370)x3	NRXN1		See cases	Likely benign(Last reviewed: Apr 30, 2011)	no assertion criteria provided	VCV000151432	2	50231264 - 50268508	2	50004126 - 50041370	151432	161183
GRCh38/hg38 2p16.3(chr2:50856272-50882552)x1	NRXN1		See cases	Likely benign(Last reviewed: Apr 30, 2011)	no assertion criteria provided	VCV000151414	2	51083410 - 51109690	2	50856272 - 50882552	151414	161165
GRCh38/hg38 2p16.3(chr2:50743524-50780885)x3	NRXN1		See cases	Benign(Last reviewed: Apr 30, 2011)	no assertion criteria provided	VCV000151413	2	50970662 - 51008023	2	50743524 - 50780885	151413	161164
GRCh38/hg38 2p16.3(chr2:50822507-50894953)x1	NRXN1		See cases	Benign(Last reviewed: Nov 30, 2010)	no assertion criteria provided	VCV000144838	2	51049645 - 51122091	2	50822507 - 50894953	144838	154589
GRCh38/hg38 2p16.3(chr2:50822507-50839440)x1	NRXN1		See cases	Benign(Last reviewed: Nov 30, 2010)	no assertion criteria provided	VCV000144837	2	51049645 - 51066578	2	50822507 - 50839440	144837	154588
NM_001330078.2(NRXN1):c.3365-109709A>G	NRXN1		not specified	Benign(Last reviewed: May 1, 2012)	criteria provided, single submitter	VCV000138562	2	50573817	2	50346679	138562	142265	rs13023114	NC_000002.12:50346678:T:C
NM_001330078.2(NRXN1):c.3365-109893G>A	NRXN1		not specified	Benign(Last reviewed: Feb 25, 2014)	criteria provided, single submitter	VCV000138560	2	50574001	2	50346863	138560	142263	rs546558752	NC_000002.12:50346862:C:T
NM_001330078.2(NRXN1):c.4216+17T>A	NRXN1		not specified	Benign(Last reviewed: Oct 8, 2013)	criteria provided, single submitter	VCV000138541	2	50170825	2	49943687	138541	142244	rs200836763	NC_000002.12:49943686:A:T
NM_001330078.2(NRXN1):c.3497T>C (p.Val1166Ala)	NRXN1	V1129A, V1139A, V1144A, V1149A, V1157A, V1158A, V1162A, V1165A, V1166A, V1206A, V131A	Pitt-Hopkins-like syndrome 2	Uncertain significance(Last reviewed: Oct 13, 2022)	criteria provided, single submitter	VCV001721554	2	50463976	2	50236838	1721554	1772888		NC_000002.12:50236837:A:G
NM_001330078.2(NRXN1):c.4183A>T (p.Ile1395Phe)	NRXN1	I1328F, I1338F, I1343F, I1348F, I1365F, I1373F, I1386F, I1387F, I1391F, I1394F, I1395F, I1435F, I30F, I330F, I360F	Pitt-Hopkins-like syndrome 2	Uncertain significance(Last reviewed: Oct 10, 2022)	criteria provided, single submitter	VCV001721416	2	50170875	2	49943737	1721416	1772750		NC_000002.12:49943736:T:A
NM_001330078.2(NRXN1):c.82G>T (p.Gly28Cys)	NRXN1	G28C	Pitt-Hopkins-like syndrome 2	Uncertain significance(Last reviewed: Oct 6, 2022)	criteria provided, single submitter	VCV001721068	2	51255330	2	51028192	1721068	1775050		NC_000002.12:51028191:C:A
NM_001330078.2(NRXN1):c.2698A>G (p.Arg900Gly)	NRXN1	R863G, R873G, R878G, R883G, R891G, R892G, R896G, R899G, R900G, R940G	Pitt-Hopkins-like syndrome 2	Uncertain significance(Last reviewed: Sep 30, 2022)	criteria provided, single submitter	VCV001720725	2	50724652	2	50497514	1720725	1776907		NC_000002.12:50497513:T:C
NM_001330078.2(NRXN1):c.1448C>T (p.Thr483Ile)	NRXN1	T455I, T465I, T470I, T475I, T479I, T482I, T483I, T523I	Pitt-Hopkins-like syndrome 2	Uncertain significance(Last reviewed: Oct 4, 2022)	criteria provided, single submitter	VCV001720182	2	50780036	2	50552898	1720182	1779221		NC_000002.12:50552897:G:A
NM_001330078.2(NRXN1):c.134A>G (p.Lys45Arg)	NRXN1	K45R	Pitt-Hopkins-like syndrome 2	Uncertain significance(Last reviewed: Sep 2, 2022)	criteria provided, single submitter	VCV001718692	2	51255278	2	51028140	1718692	1776196		NC_000002.12:51028139:T:C
NM_001330078.2(NRXN1):c.659G>C (p.Gly220Ala)	NRXN1	G220A	Pitt-Hopkins-like syndrome 2	Uncertain significance(Last reviewed: Aug 31, 2022)	criteria provided, single submitter	VCV001718465	2	51254753	2	51027615	1718465	1778825		NC_000002.12:51027614:C:G
NM_001330078.2(NRXN1):c.745G>A (p.Gly249Ser)	NRXN1	G249S	Pitt-Hopkins-like syndrome 2	Uncertain significance(Last reviewed: Aug 28, 2022)	criteria provided, single submitter	VCV001718204	2	51254667	2	51027529	1718204	1778564		NC_000002.12:51027528:C:T
NM_001330078.2(NRXN1):c.2003T>A (p.Val668Glu)	NRXN1	V640E, V650E, V655E, V660E, V664E, V667E, V668E, V708E	Pitt-Hopkins-like syndrome 2	Uncertain significance(Last reviewed: Aug 24, 2022)	criteria provided, single submitter	VCV001717949	2	50765531	2	50538393	1717949	1771925		NC_000002.12:50538392:A:T
NM_001330078.2(NRXN1):c.772+1118G>C	NRXN1	K286N	Pitt-Hopkins-like syndrome 2	Uncertain significance(Last reviewed: Aug 10, 2022)	criteria provided, single submitter	VCV001716079	2	51253522	2	51026384	1716079	1771376		NC_000002.12:51026383:C:G
NM_001330078.2(NRXN1):c.23G>A (p.Arg8His)	NRXN1	R8H	Pitt-Hopkins-like syndrome 2	Uncertain significance(Last reviewed: Sep 1, 2022)	criteria provided, single submitter	VCV001714683	2	51255389	2	51028251	1714683	1777684		NC_000002.12:51028250:C:T
NM_001330078.2(NRXN1):c.2329A>C (p.Lys777Gln)	NRXN1	K749Q, K759Q, K764Q, K769Q, K773Q, K776Q, K777Q, K817Q	Pitt-Hopkins-like syndrome 2	Uncertain significance(Last reviewed: Aug 8, 2022)	criteria provided, single submitter	VCV001714523	2	50758383	2	50531245	1714523	1771140		NC_000002.12:50531244:T:G
NM_001330078.2(NRXN1):c.3652A>T (p.Thr1218Ser)	NRXN1	T1181S, T1191S, T1196S, T1201S, T1209S, T1210S, T1214S, T1217S, T1218S, T1258S, T183S	Pitt-Hopkins-like syndrome 2	Uncertain significance(Last reviewed: Jul 29, 2022)	criteria provided, single submitter	VCV001714259	2	50318527	2	50091389	1714259	1770876		NC_000002.12:50091388:T:A
NM_001330078.2(NRXN1):c.388A>C (p.Ile130Leu)	NRXN1	I130L	Pitt-Hopkins-like syndrome 2	Uncertain significance(Last reviewed: Jul 24, 2022)	criteria provided, single submitter	VCV001713700	2	51255024	2	51027886	1713700	1777595		NC_000002.12:51027885:T:G
NM_001330078.2(NRXN1):c.1576C>G (p.His526Asp)	NRXN1	H498D, H508D, H513D, H518D, H522D, H525D, H526D, H566D	Pitt-Hopkins-like syndrome 2	Uncertain significance(Last reviewed: Aug 22, 2022)	criteria provided, single submitter	VCV001713634	2	50779908	2	50552770	1713634	1777529		NC_000002.12:50552769:G:C
NM_001330078.2(NRXN1):c.2672G>A (p.Cys891Tyr)	NRXN1	C854Y, C864Y, C869Y, C874Y, C882Y, C883Y, C887Y, C890Y, C891Y, C931Y	Pitt-Hopkins-like syndrome 2	Uncertain significance(Last reviewed: Jul 15, 2022)	criteria provided, single submitter	VCV001713596	2	50724678	2	50497540	1713596	1777491		NC_000002.12:50497539:C:T
NM_001330078.2(NRXN1):c.3547-18dup	NRXN1		Pitt-Hopkins-like syndrome 2	Benign(Last reviewed: Oct 21, 2021)	criteria provided, single submitter	VCV001674861	2	50318649 - 50318650	2	50091511 - 50091512	1674861	1532867		NC_000002.12:50091511:AAAAAA:AAAAAAA
NM_001330078.2(NRXN1):c.3864G>A (p.Glu1288=)	NRXN1		Pitt-Hopkins-like syndrome 2	Likely benign(Last reviewed: Feb 25, 2021)	criteria provided, single submitter	VCV001672130	2	50280673	2	50053535	1672130	1647439		NC_000002.12:50053534:C:T
NM_001330078.2(NRXN1):c.1572A>G (p.Pro524=)	NRXN1		Pitt-Hopkins-like syndrome 2	Likely benign(Last reviewed: May 5, 2021)	criteria provided, single submitter	VCV001669419	2	50779912	2	50552774	1669419	1665673		NC_000002.12:50552773:T:C
NM_001330078.2(NRXN1):c.2706C>T (p.Ile902=)	NRXN1		Pitt-Hopkins-like syndrome 2	Likely benign(Last reviewed: Sep 18, 2021)	criteria provided, single submitter	VCV001666813	2	50724644	2	50497506	1666813	1622238		NC_000002.12:50497505:G:A
NM_001330078.2(NRXN1):c.772+15C>G	NRXN1		Pitt-Hopkins-like syndrome 2	Likely benign(Last reviewed: Aug 31, 2021)	criteria provided, single submitter	VCV001666511	2	51254625	2	51027487	1666511	1568822		NC_000002.12:51027486:G:C
NM_001330078.2(NRXN1):c.2739G>A (p.Ser913=)	NRXN1		Pitt-Hopkins-like syndrome 2	Likely benign(Last reviewed: Jan 8, 2021)	criteria provided, single submitter	VCV001664267	2	50724611	2	50497473	1664267	1654436		NC_000002.12:50497472:C:T
NM_001330078.2(NRXN1):c.567C>T (p.Val189=)	NRXN1		Pitt-Hopkins-like syndrome 2	Likely benign(Last reviewed: Feb 8, 2021)	criteria provided, single submitter	VCV001663835	2	51254845	2	51027707	1663835	1588657		NC_000002.12:51027706:G:A
NM_001330078.2(NRXN1):c.772+13G>T	NRXN1		Pitt-Hopkins-like syndrome 2	Likely benign(Last reviewed: Dec 14, 2020)	criteria provided, single submitter	VCV001661459	2	51254627	2	51027489	1661459	1607821		NC_000002.12:51027488:C:A
NM_001330078.2(NRXN1):c.2367T>C (p.Cys789=)	NRXN1		Pitt-Hopkins-like syndrome 2	Likely benign(Last reviewed: May 20, 2021)	criteria provided, single submitter	VCV001660570	2	50755770	2	50528632	1660570	1641672		NC_000002.12:50528631:A:G
NM_001330078.2(NRXN1):c.1875T>A (p.Leu625=)	NRXN1		Pitt-Hopkins-like syndrome 2	Likely benign(Last reviewed: Dec 29, 2020)	criteria provided, single submitter	VCV001660523	2	50765659	2	50538521	1660523	1575846		NC_000002.12:50538520:A:T
NM_001330078.2(NRXN1):c.2178T>C (p.Phe726=)	NRXN1		Pitt-Hopkins-like syndrome 2	Likely benign(Last reviewed: Dec 2, 2020)	criteria provided, single submitter	VCV001657650	2	50758534	2	50531396	1657650	1541388		NC_000002.12:50531395:A:G
NM_001330078.2(NRXN1):c.3927T>C (p.Asn1309=)	NRXN1		Pitt-Hopkins-like syndrome 2	Likely benign(Last reviewed: Nov 28, 2020)	criteria provided, single submitter	VCV001656879	2	50280610	2	50053472	1656879	1562263		NC_000002.12:50053471:A:G
NM_001330078.2(NRXN1):c.1908C>A (p.Leu636=)	NRXN1		Pitt-Hopkins-like syndrome 2	Likely benign(Last reviewed: Sep 18, 2021)	criteria provided, single submitter	VCV001655118	2	50765626	2	50538488	1655118	1549691		NC_000002.12:50538487:G:T
NM_001330078.2(NRXN1):c.3546+7A>G	NRXN1		Pitt-Hopkins-like syndrome 2	Likely benign(Last reviewed: Nov 24, 2021)	criteria provided, single submitter	VCV001654299	2	50463920	2	50236782	1654299	1527117		NC_000002.12:50236781:T:C
NM_001330078.2(NRXN1):c.198C>G (p.Leu66=)	NRXN1		Pitt-Hopkins-like syndrome 2	Likely benign(Last reviewed: Nov 21, 2020)	criteria provided, single submitter	VCV001654209	2	51255214	2	51028076	1654209	1527027		NC_000002.12:51028075:G:C
NM_001330078.2(NRXN1):c.3228C>T (p.Ile1076=)	NRXN1		Pitt-Hopkins-like syndrome 2	Likely benign(Last reviewed: Nov 5, 2021)	criteria provided, single submitter	VCV001650418	2	50699452	2	50472314	1650418	1602130		NC_000002.12:50472313:G:A
NM_001330078.2(NRXN1):c.3252C>T (p.Ser1084=)	NRXN1		Pitt-Hopkins-like syndrome 2	Likely benign(Last reviewed: Nov 11, 2020)	criteria provided, single submitter	VCV001650405	2	50692692	2	50465554	1650405	1602117		NC_000002.12:50465553:G:A
NM_001330078.2(NRXN1):c.3645T>G (p.Val1215=)	NRXN1		Pitt-Hopkins-like syndrome 2	Likely benign(Last reviewed: Nov 10, 2020)	criteria provided, single submitter	VCV001649325	2	50318534	2	50091396	1649325	1567180		NC_000002.12:50091395:A:C
NM_001330078.2(NRXN1):c.772+1094A>G	NRXN1		Pitt-Hopkins-like syndrome 2	Likely benign(Last reviewed: Feb 7, 2021)	criteria provided, single submitter	VCV001647119	2	51253546	2	51026408	1647119	1653543		NC_000002.12:51026407:T:C
NM_001330078.2(NRXN1):c.3071-4G>T	NRXN1		Pitt-Hopkins-like syndrome 2	Likely benign(Last reviewed: Dec 22, 2020)	criteria provided, single submitter	VCV001645600	2	50699613	2	50472475	1645600	1652899		NC_000002.12:50472474:C:A
NM_001330078.2(NRXN1):c.2347+11G>A	NRXN1		Pitt-Hopkins-like syndrome 2	Likely benign(Last reviewed: Oct 6, 2021)	criteria provided, single submitter	VCV001643642	2	50758354	2	50531216	1643642	1651381		NC_000002.12:50531215:C:T
NM_001330078.2(NRXN1):c.790+15C>A	NRXN1		Pitt-Hopkins-like syndrome 2	Likely benign(Last reviewed: Nov 23, 2021)	criteria provided, single submitter	VCV001639665	2	51153061	2	50925923	1639665	1647253		NC_000002.12:50925922:G:T
NM_001330078.2(NRXN1):c.790+14A>G	NRXN1		Pitt-Hopkins-like syndrome 2	Likely benign(Last reviewed: Mar 25, 2021)	criteria provided, single submitter	VCV001639472	2	51153062	2	50925924	1639472	1647060		NC_000002.12:50925923:T:C
NM_001330078.2(NRXN1):c.681G>A (p.Val227=)	NRXN1		Pitt-Hopkins-like syndrome 2	Likely benign(Last reviewed: Aug 23, 2021)	criteria provided, single submitter	VCV001639113	2	51254731	2	51027593	1639113	1525842		NC_000002.12:51027592:C:T
NM_001330078.2(NRXN1):c.4308G>C (p.Gly1436=)	NRXN1		Pitt-Hopkins-like syndrome 2	Likely benign(Last reviewed: Mar 8, 2021)	criteria provided, single submitter	VCV001637832	2	50149298	2	49922160	1637832	1645425		NC_000002.12:49922159:C:G
NM_001330078.2(NRXN1):c.772+12C>T	NRXN1		Pitt-Hopkins-like syndrome 2	Likely benign(Last reviewed: Nov 25, 2020)	criteria provided, single submitter	VCV001637322	2	51254628	2	51027490	1637322	1525350		NC_000002.12:51027489:G:A
NM_001330078.2(NRXN1):c.1284A>G (p.Ser428=)	NRXN1		Pitt-Hopkins-like syndrome 2	Likely benign(Last reviewed: Jun 25, 2021)	criteria provided, single submitter	VCV001636958	2	50847196	2	50620058	1636958	1612247		NC_000002.12:50620057:T:C
NM_001330078.2(NRXN1):c.1929C>T (p.Cys643=)	NRXN1		Pitt-Hopkins-like syndrome 2	Likely benign(Last reviewed: Aug 1, 2021)	criteria provided, single submitter	VCV001634688	2	50765605	2	50538467	1634688	1546641		NC_000002.12:50538466:G:A
NM_001330078.2(NRXN1):c.772+1144T>C	NRXN1		Pitt-Hopkins-like syndrome 2	Likely benign(Last reviewed: Dec 23, 2020)	criteria provided, single submitter	VCV001634635	2	51253496	2	51026358	1634635	1546588		NC_000002.12:51026357:A:G
NM_001330078.2(NRXN1):c.243G>A (p.Leu81=)	NRXN1		Pitt-Hopkins-like syndrome 2	Likely benign(Last reviewed: Sep 10, 2021)	criteria provided, single submitter	VCV001634167	2	51255169	2	51028031	1634167	1632254		NC_000002.12:51028030:C:T
NM_001330078.2(NRXN1):c.1759+20A>G	NRXN1		Pitt-Hopkins-like syndrome 2	Likely benign(Last reviewed: Feb 13, 2021)	criteria provided, single submitter	VCV001632971	2	50779705	2	50552567	1632971	1545365		NC_000002.12:50552566:T:C
NM_001330078.2(NRXN1):c.204C>G (p.Leu68=)	NRXN1		Pitt-Hopkins-like syndrome 2	Likely benign(Last reviewed: Feb 11, 2021)	criteria provided, single submitter	VCV001632473	2	51255208	2	51028070	1632473	1630999		NC_000002.12:51028069:G:C
NM_001330078.2(NRXN1):c.1134+20G>C	NRXN1		Pitt-Hopkins-like syndrome 2	Likely benign(Last reviewed: Oct 27, 2021)	criteria provided, single submitter	VCV001632010	2	50850432	2	50623294	1632010	1650343		NC_000002.12:50623293:C:G
NM_001330078.2(NRXN1):c.1590C>T (p.Ala530=)	NRXN1		Pitt-Hopkins-like syndrome 2	Likely benign(Last reviewed: Jun 3, 2021)	criteria provided, single submitter	VCV001630235	2	50779894	2	50552756	1630235	1649440		NC_000002.12:50552755:G:A
NM_001330078.2(NRXN1):c.3516A>C (p.Ser1172=)	NRXN1		Pitt-Hopkins-like syndrome 2	Likely benign(Last reviewed: Jan 19, 2021)	criteria provided, single submitter	VCV001628295	2	50463957	2	50236819	1628295	1584863		NC_000002.12:50236818:T:G
NM_001330078.2(NRXN1):c.3429C>T (p.Asp1143=)	NRXN1		Pitt-Hopkins-like syndrome 2	Likely benign(Last reviewed: Jan 8, 2021)	criteria provided, single submitter	VCV001626269	2	50464044	2	50236906	1626269	1583274		NC_000002.12:50236905:G:A
NM_001330078.2(NRXN1):c.3364+14T>C	NRXN1		Pitt-Hopkins-like syndrome 2	Likely benign(Last reviewed: Jun 10, 2021)	criteria provided, single submitter	VCV001625056	2	50692566	2	50465428	1625056	1542676		NC_000002.12:50465427:A:G
NM_001330078.2(NRXN1):c.2144-8A>C	NRXN1		Pitt-Hopkins-like syndrome 2	Likely benign(Last reviewed: Dec 19, 2020)	criteria provided, single submitter	VCV001623621	2	50758576	2	50531438	1623621	1594388		NC_000002.12:50531437:T:G
NM_001330078.2(NRXN1):c.2879+16T>C	NRXN1		Pitt-Hopkins-like syndrome 2	Likely benign(Last reviewed: May 26, 2021)	criteria provided, single submitter	VCV001621567	2	50724455	2	50497317	1621567	1528713		NC_000002.12:50497316:A:G
NM_001330078.2(NRXN1):c.90G>A (p.Gly30=)	NRXN1		Pitt-Hopkins-like syndrome 2	Likely benign(Last reviewed: Mar 29, 2021)	criteria provided, single submitter	VCV001620760	2	51255322	2	51028184	1620760	1549232		NC_000002.12:51028183:C:T
NM_001330078.2(NRXN1):c.1321-4A>G	NRXN1		Pitt-Hopkins-like syndrome 2	Likely benign(Last reviewed: Dec 8, 2021)	criteria provided, single submitter	VCV001620474	2	50780167	2	50553029	1620474	1581300		NC_000002.12:50553028:T:C
NM_001330078.2(NRXN1):c.772+9C>A	NRXN1		Pitt-Hopkins-like syndrome 2	Likely benign(Last reviewed: Nov 29, 2021)	criteria provided, single submitter	VCV001619618	2	51254631	2	51027493	1619618	1615164		NC_000002.12:51027492:G:T
NM_001330078.2(NRXN1):c.3042C>G (p.Thr1014=)	NRXN1		Pitt-Hopkins-like syndrome 2	Likely benign(Last reviewed: Jul 18, 2021)	criteria provided, single submitter	VCV001619166	2	50723071	2	50495933	1619166	1548940		NC_000002.12:50495932:G:C
NM_001330078.2(NRXN1):c.3393T>C (p.Gly1131=)	NRXN1		Pitt-Hopkins-like syndrome 2	Likely benign(Last reviewed: Nov 25, 2021)	criteria provided, single submitter	VCV001618921	2	50464080	2	50236942	1618921	1548696		NC_000002.12:50236941:A:G
NM_001330078.2(NRXN1):c.639G>A (p.Gly213=)	NRXN1		Pitt-Hopkins-like syndrome 2	Likely benign(Last reviewed: Mar 17, 2021)	criteria provided, single submitter	VCV001617400	2	51254773	2	51027635	1617400	1548477		NC_000002.12:51027634:C:T
NM_001330078.2(NRXN1):c.2670C>T (p.Tyr890=)	NRXN1		Pitt-Hopkins-like syndrome 2	Likely benign(Last reviewed: Nov 5, 2021)	criteria provided, single submitter	VCV001615483	2	50724680	2	50497542	1615483	1547425		NC_000002.12:50497541:G:A
NM_001330078.2(NRXN1):c.79C>T (p.Leu27=)	NRXN1		Pitt-Hopkins-like syndrome 2	Likely benign(Last reviewed: Nov 21, 2020)	criteria provided, single submitter	VCV001614056	2	51255333	2	51028195	1614056	1612643		NC_000002.12:51028194:G:A
NM_001330078.2(NRXN1):c.4143C>A (p.Ile1381=)	NRXN1		Pitt-Hopkins-like syndrome 2	Likely benign(Last reviewed: Nov 27, 2021)	criteria provided, single submitter	VCV001613641	2	50170915	2	49943777	1613641	1536396		NC_000002.12:49943776:G:T
NM_001330078.2(NRXN1):c.2862G>T (p.Val954=)	NRXN1		Pitt-Hopkins-like syndrome 2	Likely benign(Last reviewed: Nov 6, 2020)	criteria provided, single submitter	VCV001611220	2	50724488	2	50497350	1611220	1640295		NC_000002.12:50497349:C:A
NM_001330078.2(NRXN1):c.4216+17del	NRXN1		Pitt-Hopkins-like syndrome 2	Benign(Last reviewed: Apr 16, 2021)	criteria provided, single submitter	VCV001609086	2	50170825	2	49943687	1609086	1573956		NC_000002.12:49943686:AAAAAAA:AAAAAA
NM_001330078.2(NRXN1):c.2166T>C (p.Asp722=)	NRXN1		Pitt-Hopkins-like syndrome 2	Likely benign(Last reviewed: Dec 14, 2020)	criteria provided, single submitter	VCV001607737	2	50758546	2	50531408	1607737	1637691		NC_000002.12:50531407:A:G
NM_001330078.2(NRXN1):c.456C>A (p.Gly152=)	NRXN1		Pitt-Hopkins-like syndrome 2	Likely benign(Last reviewed: Jul 14, 2021)	criteria provided, single submitter	VCV001606420	2	51254956	2	51027818	1606420	1625560		NC_000002.12:51027817:G:T
NM_001330078.2(NRXN1):c.3364+20_3364+21inv	NRXN1		Pitt-Hopkins-like syndrome 2	Likely benign(Last reviewed: Apr 10, 2021)	criteria provided, single submitter	VCV001605325	2	50692559 - 50692560	2	50465421 - 50465422	1605325	1537652		NC_000002.12:50465420:CA:TG
NM_001330078.2(NRXN1):c.821-18A>G	NRXN1		Pitt-Hopkins-like syndrome 2	Likely benign(Last reviewed: Nov 16, 2021)	criteria provided, single submitter	VCV001603053	2	51149036	2	50921898	1603053	1611392		NC_000002.12:50921897:T:C
NM_001330078.2(NRXN1):c.310C>T (p.Leu104=)	NRXN1		Pitt-Hopkins-like syndrome 2	Likely benign(Last reviewed: Feb 24, 2021)	criteria provided, single submitter	VCV001598073	2	51255102	2	51027964	1598073	1660679		NC_000002.12:51027963:G:A
NM_001330078.2(NRXN1):c.1320+10G>C	NRXN1		Pitt-Hopkins-like syndrome 2	Likely benign(Last reviewed: Jul 28, 2021)	criteria provided, single submitter	VCV001597708	2	50847150	2	50620012	1597708	1570847		NC_000002.12:50620011:C:G
NM_001330078.2(NRXN1):c.3070+13T>G	NRXN1		Pitt-Hopkins-like syndrome 2	Likely benign(Last reviewed: Apr 5, 2021)	criteria provided, single submitter	VCV001595823	2	50723030	2	50495892	1595823	1569399		NC_000002.12:50495891:A:C
NM_001330078.2(NRXN1):c.2497+17C>T	NRXN1		Pitt-Hopkins-like syndrome 2	Likely benign(Last reviewed: Aug 5, 2021)	criteria provided, single submitter	VCV001594557	2	50733616	2	50506478	1594557	1621681		NC_000002.12:50506477:G:A
NM_001330078.2(NRXN1):c.1321-12C>G	NRXN1		Pitt-Hopkins-like syndrome 2	Likely benign(Last reviewed: Mar 25, 2021)	criteria provided, single submitter	VCV001593720	2	50780175	2	50553037	1593720	1655139		NC_000002.12:50553036:G:C
NM_001330078.2(NRXN1):c.2892C>T (p.Tyr964=)	NRXN1		Pitt-Hopkins-like syndrome 2	Likely benign(Last reviewed: Dec 23, 2020)	criteria provided, single submitter	VCV001587642	2	50723221	2	50496083	1587642	1595293		NC_000002.12:50496082:G:A
NM_001330078.2(NRXN1):c.3372G>A (p.Thr1124=)	NRXN1		Pitt-Hopkins-like syndrome 2	Likely benign(Last reviewed: Jul 22, 2021)	criteria provided, single submitter	VCV001587229	2	50464101	2	50236963	1587229	1541745		NC_000002.12:50236962:C:T
NM_001330078.2(NRXN1):c.231C>T (p.Asp77=)	NRXN1		Pitt-Hopkins-like syndrome 2	Likely benign(Last reviewed: May 29, 2021)	criteria provided, single submitter	VCV001585344	2	51255181	2	51028043	1585344	1627279		NC_000002.12:51028042:G:A
NM_001330078.2(NRXN1):c.2229C>G (p.Ser743=)	NRXN1		Pitt-Hopkins-like syndrome 2	Likely benign(Last reviewed: Jul 18, 2021)	criteria provided, single submitter	VCV001584678	2	50758483	2	50531345	1584678	1560829		NC_000002.12:50531344:G:C
NM_001330078.2(NRXN1):c.2374+12T>C	NRXN1		Pitt-Hopkins-like syndrome 2	Likely benign(Last reviewed: Feb 16, 2021)	criteria provided, single submitter	VCV001582971	2	50755751	2	50528613	1582971	1535209		NC_000002.12:50528612:A:G
NM_001330078.2(NRXN1):c.1203G>T (p.Thr401=)	NRXN1		Pitt-Hopkins-like syndrome 2	Likely benign(Last reviewed: Oct 20, 2021)	criteria provided, single submitter	VCV001582262	2	50847277	2	50620139	1582262	1662325		NC_000002.12:50620138:C:A
NM_001330078.2(NRXN1):c.4217-4A>G	NRXN1		Pitt-Hopkins-like syndrome 2	Likely benign(Last reviewed: Oct 15, 2021)	criteria provided, single submitter	VCV001578410	2	50149393	2	49922255	1578410	1587878		NC_000002.12:49922254:T:C
NM_001330078.2(NRXN1):c.2655T>C (p.Asn885=)	NRXN1		Pitt-Hopkins-like syndrome 2	Likely benign(Last reviewed: Nov 19, 2021)	criteria provided, single submitter	VCV001578284	2	50724695	2	50497557	1578284	1587752		NC_000002.12:50497556:A:G
NM_001330078.2(NRXN1):c.2498-17A>G	NRXN1		Pitt-Hopkins-like syndrome 2	Likely benign(Last reviewed: Oct 11, 2021)	criteria provided, single submitter	VCV001576224	2	50724869	2	50497731	1576224	1521086		NC_000002.12:50497730:T:C
NM_001330078.2(NRXN1):c.2498-9C>A	NRXN1		Pitt-Hopkins-like syndrome 2	Likely benign(Last reviewed: Oct 10, 2021)	criteria provided, single submitter	VCV001574858	2	50724861	2	50497723	1574858	1585182		NC_000002.12:50497722:G:T
NM_001330078.2(NRXN1):c.820+16C>G	NRXN1	P273R	Pitt-Hopkins-like syndrome 2	Likely benign(Last reviewed: Jul 28, 2021)	criteria provided, single submitter	VCV001574436	2	51149780	2	50922642	1574436	1659621		NC_000002.12:50922641:G:C
NM_001330078.2(NRXN1):c.3018C>T (p.Asp1006=)	NRXN1		Pitt-Hopkins-like syndrome 2	Likely benign(Last reviewed: Jul 28, 2021)	criteria provided, single submitter	VCV001574435	2	50723095	2	50495957	1574435	1659620		NC_000002.12:50495956:G:A
NM_001330078.2(NRXN1):c.4212G>A (p.Gly1404=)	NRXN1		Pitt-Hopkins-like syndrome 2	Likely benign(Last reviewed: Jul 26, 2021)	criteria provided, single submitter	VCV001574049	2	50170846	2	49943708	1574049	1539252		NC_000002.12:49943707:C:T
NM_001330078.2(NRXN1):c.570C>T (p.Asn190=)	NRXN1		Pitt-Hopkins-like syndrome 2	Likely benign(Last reviewed: Jan 15, 2021)	criteria provided, single submitter	VCV001573444	2	51254842	2	51027704	1573444	1637159		NC_000002.12:51027703:G:A
NM_001330078.2(NRXN1):c.773-20T>C	NRXN1		Pitt-Hopkins-like syndrome 2	Likely benign(Last reviewed: Aug 22, 2021)	criteria provided, single submitter	VCV001571775	2	51153113	2	50925975	1571775	1625099		NC_000002.12:50925974:A:G
NM_001330078.2(NRXN1):c.693A>G (p.Gly231=)	NRXN1		Pitt-Hopkins-like syndrome 2	Likely benign(Last reviewed: Aug 7, 2021)	criteria provided, single submitter	VCV001570959	2	51254719	2	51027581	1570959	1646187		NC_000002.12:51027580:T:C
NM_001330078.2(NRXN1):c.1569G>A (p.Lys523=)	NRXN1		Pitt-Hopkins-like syndrome 2	Likely benign(Last reviewed: Dec 8, 2021)	criteria provided, single submitter	VCV001570866	2	50779915	2	50552777	1570866	1646094		NC_000002.12:50552776:C:T
NM_001330078.2(NRXN1):c.723C>T (p.Ala241=)	NRXN1		Pitt-Hopkins-like syndrome 2	Likely benign(Last reviewed: Aug 22, 2021)	criteria provided, single submitter	VCV001569939	2	51254689	2	51027551	1569939	1623255		NC_000002.12:51027550:G:A
NM_001330078.2(NRXN1):c.772+10G>A	NRXN1		Pitt-Hopkins-like syndrome 2	Likely benign(Last reviewed: Jun 28, 2021)	criteria provided, single submitter	VCV001569133	2	51254630	2	51027492	1569133	1603681		NC_000002.12:51027491:C:T
NM_001330078.2(NRXN1):c.2375-17T>C	NRXN1		Pitt-Hopkins-like syndrome 2	Likely benign(Last reviewed: Jul 17, 2021)	criteria provided, single submitter	VCV001568072	2	50733772	2	50506634	1568072	1657580		NC_000002.12:50506633:A:G
NM_001330078.2(NRXN1):c.2375-13G>T	NRXN1		Pitt-Hopkins-like syndrome 2	Likely benign(Last reviewed: Nov 28, 2021)	criteria provided, single submitter	VCV001566812	2	50733768	2	50506630	1566812	1569336		NC_000002.12:50506629:C:A
NM_001330078.2(NRXN1):c.1920C>T (p.Tyr640=)	NRXN1		Pitt-Hopkins-like syndrome 2	Likely benign(Last reviewed: Sep 26, 2021)	criteria provided, single submitter	VCV001566012	2	50765614	2	50538476	1566012	1655950		NC_000002.12:50538475:G:A
NM_001330078.2(NRXN1):c.183C>T (p.Arg61=)	NRXN1		Pitt-Hopkins-like syndrome 2	Likely benign(Last reviewed: Aug 15, 2021)	criteria provided, single submitter	VCV001565847	2	51255229	2	51028091	1565847	1590436		NC_000002.12:51028090:G:A
NM_001330078.2(NRXN1):c.772+1028T>C	NRXN1		Pitt-Hopkins-like syndrome 2	Likely benign(Last reviewed: Nov 30, 2021)	criteria provided, single submitter	VCV001565710	2	51253612	2	51026474	1565710	1590300		NC_000002.12:51026473:A:G
NM_001330078.2(NRXN1):c.2853C>T (p.Asp951=)	NRXN1		Pitt-Hopkins-like syndrome 2	Likely benign(Last reviewed: Nov 6, 2021)	criteria provided, single submitter	VCV001562879	2	50724497	2	50497359	1562879	1643290		NC_000002.12:50497358:G:A
NM_001330078.2(NRXN1):c.2686A>C (p.Arg896=)	NRXN1		Pitt-Hopkins-like syndrome 2	Likely benign(Last reviewed: May 29, 2021)	criteria provided, single submitter	VCV001562303	2	50724664	2	50497526	1562303	1577367		NC_000002.12:50497525:T:G
NM_001330078.2(NRXN1):c.2879+18C>T	NRXN1		Pitt-Hopkins-like syndrome 2	Likely benign(Last reviewed: May 26, 2021)	criteria provided, single submitter	VCV001561551	2	50724453	2	50497315	1561551	1554976		NC_000002.12:50497314:G:A
NM_001330078.2(NRXN1):c.3546+19A>C	NRXN1		Pitt-Hopkins-like syndrome 2	Likely benign(Last reviewed: May 18, 2021)	criteria provided, single submitter	VCV001559919	2	50463908	2	50236770	1559919	1542509		NC_000002.12:50236769:T:G
NM_001330078.2(NRXN1):c.2879+19A>T	NRXN1		Pitt-Hopkins-like syndrome 2	Likely benign(Last reviewed: Apr 28, 2021)	criteria provided, single submitter	VCV001555030	2	50724452	2	50497314	1555030	1564774		NC_000002.12:50497313:T:A
NM_001330078.2(NRXN1):c.3432A>G (p.Arg1144=)	NRXN1		Pitt-Hopkins-like syndrome 2	Likely benign(Last reviewed: Apr 27, 2021)	criteria provided, single submitter	VCV001554645	2	50464041	2	50236903	1554645	1652081		NC_000002.12:50236902:T:C
NM_001330078.2(NRXN1):c.2475G>C (p.Val825=)	NRXN1		Pitt-Hopkins-like syndrome 2	Likely benign(Last reviewed: Apr 24, 2021)	criteria provided, single submitter	VCV001554132	2	50733655	2	50506517	1554132	1588216		NC_000002.12:50506516:C:G
NM_001330078.2(NRXN1):c.1110G>A (p.Val370=)	NRXN1		Pitt-Hopkins-like syndrome 2	Likely benign(Last reviewed: Apr 24, 2021)	criteria provided, single submitter	VCV001554097	2	50850476	2	50623338	1554097	1588181		NC_000002.12:50623337:C:T
NM_001330078.2(NRXN1):c.573C>T (p.Ser191=)	NRXN1		Pitt-Hopkins-like syndrome 2	Likely benign(Last reviewed: Oct 30, 2021)	criteria provided, single submitter	VCV001553744	2	51254839	2	51027701	1553744	1521924		NC_000002.12:51027700:G:A
NM_001330078.2(NRXN1):c.1422G>A (p.Glu474=)	NRXN1		Pitt-Hopkins-like syndrome 2	Likely benign(Last reviewed: Apr 2, 2021)	criteria provided, single submitter	VCV001551557	2	50780062	2	50552924	1551557	1551336		NC_000002.12:50552923:C:T
NM_001330078.2(NRXN1):c.1851G>T (p.Gly617=)	NRXN1		Pitt-Hopkins-like syndrome 2	Likely benign(Last reviewed: Apr 14, 2021)	criteria provided, single submitter	VCV001550747	2	50765683	2	50538545	1550747	1574436		NC_000002.12:50538544:C:A
NM_001330078.2(NRXN1):c.2347+20C>T	NRXN1		Pitt-Hopkins-like syndrome 2	Likely benign(Last reviewed: Oct 11, 2021)	criteria provided, single submitter	VCV001549020	2	50758345	2	50531207	1549020	1573135		NC_000002.12:50531206:G:A
NM_001330078.2(NRXN1):c.790+7G>A	NRXN1		Pitt-Hopkins-like syndrome 2	Likely benign(Last reviewed: Apr 8, 2021)	criteria provided, single submitter	VCV001548960	2	51153069	2	50925931	1548960	1573075		NC_000002.12:50925930:C:T
NM_001330078.2(NRXN1):c.772+1017C>G	NRXN1		Pitt-Hopkins-like syndrome 2	Likely benign(Last reviewed: Apr 8, 2021)	criteria provided, single submitter	VCV001548807	2	51253623	2	51026485	1548807	1572922		NC_000002.12:51026484:G:C
NM_001330078.2(NRXN1):c.2895G>C (p.Val965=)	NRXN1		Pitt-Hopkins-like syndrome 2	Likely benign(Last reviewed: Mar 31, 2021)	criteria provided, single submitter	VCV001546393	2	50723218	2	50496080	1546393	1526243		NC_000002.12:50496079:C:G
NM_001330078.2(NRXN1):c.1135-14C>G	NRXN1		Pitt-Hopkins-like syndrome 2	Likely benign(Last reviewed: May 18, 2021)	criteria provided, single submitter	VCV001542184	2	50848401	2	50621263	1542184	1545938		NC_000002.12:50621262:G:C
NM_001330078.2(NRXN1):c.2879+11G>T	NRXN1		Pitt-Hopkins-like syndrome 2	Likely benign(Last reviewed: Dec 18, 2021)	criteria provided, single submitter	VCV001542022	2	50724460	2	50497322	1542022	1545776		NC_000002.12:50497321:C:A
NM_001330078.2(NRXN1):c.3546+14G>T	NRXN1		Pitt-Hopkins-like syndrome 2	Likely benign(Last reviewed: Nov 13, 2021)	criteria provided, single submitter	VCV001540750	2	50463913	2	50236775	1540750	1598766		NC_000002.12:50236774:C:A
NM_001330078.2(NRXN1):c.3365-4C>T	NRXN1		Pitt-Hopkins-like syndrome 2	Likely benign(Last reviewed: Mar 12, 2021)	criteria provided, single submitter	VCV001540379	2	50464112	2	50236974	1540379	1544996		NC_000002.12:50236973:G:A
NM_001330078.2(NRXN1):c.4128+17T>C	NRXN1		Pitt-Hopkins-like syndrome 2	Likely benign(Last reviewed: May 18, 2021)	criteria provided, single submitter	VCV001535674	2	50280392	2	50053254	1535674	1596128		NC_000002.12:50053253:A:G
NM_001330078.2(NRXN1):c.606G>T (p.Val202=)	NRXN1		Pitt-Hopkins-like syndrome 2	Likely benign(Last reviewed: Feb 17, 2021)	criteria provided, single submitter	VCV001534527	2	51254806	2	51027668	1534527	1617043		NC_000002.12:51027667:C:A
NM_001330078.2(NRXN1):c.821-13A>G	NRXN1		Pitt-Hopkins-like syndrome 2	Likely benign(Last reviewed: May 18, 2021)	criteria provided, single submitter	VCV001534432	2	51149031	2	50921893	1534432	1648000		NC_000002.12:50921892:T:C
NM_001330078.2(NRXN1):c.772+1022C>T	NRXN1		Pitt-Hopkins-like syndrome 2	Likely benign(Last reviewed: Sep 29, 2021)	criteria provided, single submitter	VCV001534099	2	51253618	2	51026480	1534099	1647667		NC_000002.12:51026479:G:A
NM_001330078.2(NRXN1):c.141C>T (p.Asn47=)	NRXN1		Pitt-Hopkins-like syndrome 2	Likely benign(Last reviewed: Aug 29, 2021)	criteria provided, single submitter	VCV001534039	2	51255271	2	51028133	1534039	1647607		NC_000002.12:51028132:G:A
NM_001330078.2(NRXN1):c.714C>T (p.Asp238=)	NRXN1		Pitt-Hopkins-like syndrome 2	Likely benign(Last reviewed: Feb 11, 2021)	criteria provided, single submitter	VCV001531450	2	51254698	2	51027560	1531450	1665946		NC_000002.12:51027559:G:A
NM_001330078.2(NRXN1):c.2148A>G (p.Ala716=)	NRXN1		Pitt-Hopkins-like syndrome 2	Likely benign(Last reviewed: Feb 1, 2021)	criteria provided, single submitter	VCV001528998	2	50758564	2	50531426	1528998	1634767		NC_000002.12:50531425:T:C
NM_001330078.2(NRXN1):c.266T>C (p.Leu89Pro)	NRXN1	L89P	Pitt-Hopkins-like syndrome 2	Uncertain significance(Last reviewed: Aug 31, 2021)	criteria provided, single submitter	VCV001525587	2	51255146	2	51028008	1525587	1360045		NC_000002.12:51028007:A:G
NM_001330078.2(NRXN1):c.3737G>A (p.Arg1246His)	NRXN1	R1224H, R1238H, R1246H, R211H, R1237H, R1242H, R1245H, R1286H	Pitt-Hopkins-like syndrome 2	Uncertain significance(Last reviewed: Oct 2, 2021)	criteria provided, single submitter	VCV001522966	2	50282164	2	50055026	1522966	1460159		NC_000002.12:50055025:C:T
NM_001330078.2(NRXN1):c.186C>G (p.Ser62Arg)	NRXN1	S62R	Pitt-Hopkins-like syndrome 2	Uncertain significance(Last reviewed: Sep 24, 2021)	criteria provided, single submitter	VCV001519308	2	51255226	2	51028088	1519308	1433805		NC_000002.12:51028087:G:C
NM_001330078.2(NRXN1):c.2392C>G (p.Leu798Val)	NRXN1	L794V, L798V, L776V, L789V, L761V, L781V, L838V, L771V, L790V, L797V	Pitt-Hopkins-like syndrome 2	Uncertain significance(Last reviewed: Aug 30, 2021)	criteria provided, single submitter	VCV001518911	2	50733738	2	50506600	1518911	1343104		NC_000002.12:50506599:G:C
NM_001330078.2(NRXN1):c.2873T>C (p.Val958Ala)	NRXN1	V921A, V949A, V957A, V958A, V931A, V998A, V936A, V950A, V954A, V941A	Pitt-Hopkins-like syndrome 2	Uncertain significance(Last reviewed: Aug 31, 2021)	criteria provided, single submitter	VCV001517065	2	50724477	2	50497339	1517065	1515225		NC_000002.12:50497338:A:G
NM_001330078.2(NRXN1):c.2837G>A (p.Ser946Asn)	NRXN1	S924N, S942N, S946N, S919N, S938N, S937N, S945N, S986N, S909N, S929N	Pitt-Hopkins-like syndrome 2	Uncertain significance(Last reviewed: Sep 24, 2021)	criteria provided, single submitter	VCV001516979	2	50724513	2	50497375	1516979	1495752		NC_000002.12:50497374:C:T
NM_001330078.2(NRXN1):c.563G>A (p.Arg188Lys)	NRXN1	R188K	Pitt-Hopkins-like syndrome 2	Uncertain significance(Last reviewed: Aug 30, 2021)	criteria provided, single submitter	VCV001516644	2	51254849	2	51027711	1516644	1495417		NC_000002.12:51027710:C:T
NM_001330078.2(NRXN1):c.1704G>C (p.Lys568Asn)	NRXN1	K560N, K608N, K540N, K550N, K564N, K555N, K568N, K567N	Pitt-Hopkins-like syndrome 2	Uncertain significance(Last reviewed: Sep 1, 2021)	criteria provided, single submitter	VCV001516093	2	50779780	2	50552642	1516093	1407371		NC_000002.12:50552641:C:G
NM_001330078.2(NRXN1):c.3952A>T (p.Ile1318Phe)	NRXN1	I1261F, I1310F, I1314F, I283F, I1251F, I1271F, I1317F, I1358F, I1266F, I1288F, I1296F, I253F, I1309F, I1318F	Pitt-Hopkins-like syndrome 2	Uncertain significance(Last reviewed: Jun 27, 2021)	criteria provided, single submitter	VCV001515970	2	50280585	2	50053447	1515970	1407248		NC_000002.12:50053446:T:A
NC_000002.11:g.(?_50149082)_(50464128_?)del	NRXN1		Pitt-Hopkins-like syndrome 2	Uncertain significance(Last reviewed: Aug 12, 2021)	criteria provided, single submitter	VCV001511405	2	50149082 - 50464128			1511405	1458886
NC_000002.11:g.(?_51253489)_(51253627_?)del	NRXN1		Pitt-Hopkins-like syndrome 2	Uncertain significance(Last reviewed: Aug 12, 2021)	criteria provided, single submitter	VCV001511398	2	51253489 - 51253627			1511398	1458879
NM_001330078.2(NRXN1):c.2374+18A>C	NRXN1		Pitt-Hopkins-like syndrome 2	Likely benign(Last reviewed: Jul 30, 2021)	criteria provided, single submitter	VCV001511380	2	50755745	2	50528607	1511380	1378195		NC_000002.12:50528606:T:G
NM_001330078.2(NRXN1):c.4130C>G (p.Thr1377Ser)	NRXN1	T1325S, T1376S, T1310S, T1330S, T1355S, T1368S, T1369S, T1373S, T342S, T1347S, T1417S, T12S, T1320S, T1377S, T312S	Pitt-Hopkins-like syndrome 2	Uncertain significance(Last reviewed: Aug 27, 2021)	criteria provided, single submitter	VCV001510686	2	50170928	2	49943790	1510686	1465363		NC_000002.12:49943789:G:C
NM_001330078.2(NRXN1):c.424T>G (p.Ser142Ala)	NRXN1	S142A	Pitt-Hopkins-like syndrome 2	Uncertain significance(Last reviewed: Sep 1, 2021)	criteria provided, single submitter	VCV001509872	2	51254988	2	51027850	1509872	1445791		NC_000002.12:51027849:A:C
NM_001330078.2(NRXN1):c.4411T>G (p.Tyr1471Asp)	NRXN1	Y106D, Y1424D, Y1463D, Y1464D, Y1470D, Y103D, Y1416D, Y1441D, Y1511D, Y403D, Y406D, Y1401D, Y1404D, Y1460D, Y1471D, Y433D, Y436D, Y1411D, Y1449D, Y1462D, Y1468D	Pitt-Hopkins-like syndrome 2	Uncertain significance(Last reviewed: Oct 3, 2021)	criteria provided, single submitter	VCV001508991	2	50149195	2	49922057	1508991	1452108		NC_000002.12:49922056:A:C
NM_001330078.2(NRXN1):c.2630T>C (p.Met877Thr)	NRXN1	M855T, M917T, M840T, M850T, M876T, M869T, M873T, M860T, M868T, M877T	Pitt-Hopkins-like syndrome 2	Uncertain significance(Last reviewed: Aug 14, 2021)	criteria provided, single submitter	VCV001508204	2	50724720	2	50497582	1508204	1442855		NC_000002.12:50497581:A:G
NM_001330078.2(NRXN1):c.878G>A (p.Cys293Tyr)	NRXN1	C283Y, C273Y, C293Y, C326Y, C289Y, C292Y	Pitt-Hopkins-like syndrome 2	Uncertain significance(Last reviewed: Aug 26, 2021)	criteria provided, single submitter	VCV001505843	2	50850708	2	50623570	1505843	1339573		NC_000002.12:50623569:C:T
NM_001330078.2(NRXN1):c.194G>C (p.Gly65Ala)	NRXN1	G65A	Pitt-Hopkins-like syndrome 2	Uncertain significance(Last reviewed: Sep 5, 2021)	criteria provided, single submitter	VCV001503433	2	51255218	2	51028080	1503433	1401150		NC_000002.12:51028079:C:G
NM_001330078.2(NRXN1):c.2044A>G (p.Ser682Gly)	NRXN1	S669G, S682G, S722G, S664G, S654G, S674G, S678G, S681G	Pitt-Hopkins-like syndrome 2	Uncertain significance(Last reviewed: Sep 2, 2021)	criteria provided, single submitter	VCV001502468	2	50765490	2	50538352	1502468	1504239		NC_000002.12:50538351:T:C
NM_001330078.2(NRXN1):c.3389A>G (p.Lys1130Arg)	NRXN1	K1113R, K1122R, K1129R, K1170R, K95R, K1103R, K1121R, K1093R, K1108R, K1126R, K1130R	Pitt-Hopkins-like syndrome 2	Uncertain significance(Last reviewed: Oct 7, 2021)	criteria provided, single submitter	VCV001500237	2	50464084	2	50236946	1500237	1408599		NC_000002.12:50236945:T:C
NM_001330078.2(NRXN1):c.4106C>T (p.Pro1369Leu)	NRXN1	P1312L, P1347L, P1360L, P334L, P1317L, P1339L, P1361L, P1365L, P1302L, P1322L, P1369L, P1409L, P1368L, P304L	Pitt-Hopkins-like syndrome 2	Uncertain significance(Last reviewed: Aug 5, 2021)	criteria provided, single submitter	VCV001499944	2	50280431	2	50053293	1499944	1385764		NC_000002.12:50053292:G:A
NM_001330078.2(NRXN1):c.238G>A (p.Glu80Lys)	NRXN1	E80K	Pitt-Hopkins-like syndrome 2	Uncertain significance(Last reviewed: Oct 20, 2021)	criteria provided, single submitter	VCV001499477	2	51255174	2	51028036	1499477	1389180		NC_000002.12:51028035:C:T
NM_001330078.2(NRXN1):c.251C>G (p.Thr84Arg)	NRXN1	T84R	Pitt-Hopkins-like syndrome 2	Uncertain significance(Last reviewed: Dec 13, 2021)	criteria provided, single submitter	VCV001494601	2	51255161	2	51028023	1494601	1344743		NC_000002.12:51028022:G:C
NM_001330078.2(NRXN1):c.336C>T (p.Gly112=)	NRXN1		Pitt-Hopkins-like syndrome 2	Uncertain significance(Last reviewed: Aug 31, 2021)	criteria provided, single submitter	VCV001494105	2	51255076	2	51027938	1494105	1349848		NC_000002.12:51027937:G:A
NM_001330078.2(NRXN1):c.4442C>T (p.Ala1481Val)	NRXN1	A1473V, A416V, A443V, A113V, A1434V, A1470V, A1472V, A1474V, A1478V, A1480V, A413V, A1411V, A1451V, A1481V, A1521V, A446V, A116V, A1414V, A1421V, A1426V, A1459V	Pitt-Hopkins-like syndrome 2	Uncertain significance(Last reviewed: Oct 9, 2021)	criteria provided, single submitter	VCV001494079	2	50149164	2	49922026	1494079	1349822		NC_000002.12:49922025:G:A
NM_001330078.2(NRXN1):c.1475C>G (p.Ser492Cys)	NRXN1	S484C, S532C, S491C, S464C, S474C, S479C, S488C, S492C	Pitt-Hopkins-like syndrome 2	Uncertain significance(Last reviewed: Nov 16, 2021)	criteria provided, single submitter	VCV001494077	2	50780009	2	50552871	1494077	1349820		NC_000002.12:50552870:G:C
NM_001330078.2(NRXN1):c.3640G>A (p.Val1214Ile)	NRXN1	V1192I, V1197I, V1254I, V179I, V1187I, V1214I, V1205I, V1210I, V1213I, V1177I, V1206I	Pitt-Hopkins-like syndrome 2	Uncertain significance(Last reviewed: Aug 28, 2021)	criteria provided, single submitter	VCV001492804	2	50318539	2	50091401	1492804	1515640		NC_000002.12:50091400:C:T
NM_001330078.2(NRXN1):c.1209A>T (p.Glu403Asp)	NRXN1	E399D, E375D, E390D, E385D, E395D, E402D, E403D, E443D	Pitt-Hopkins-like syndrome 2	Uncertain significance(Last reviewed: Aug 27, 2021)	criteria provided, single submitter	VCV001490867	2	50847271	2	50620133	1490867	1511974		NC_000002.12:50620132:T:A
NM_001330078.2(NRXN1):c.2984G>A (p.Arg995Lys)	NRXN1	R994K, R968K, R986K, R995K, R1035K, R973K, R978K, R958K, R987K, R991K	Pitt-Hopkins-like syndrome 2	Uncertain significance(Last reviewed: Nov 10, 2021)	criteria provided, single submitter	VCV001490794	2	50723129	2	50495991	1490794	1511901		NC_000002.12:50495990:C:T
NM_001330078.2(NRXN1):c.682_683delinsGA (p.Cys228Asp)	NRXN1	C228D	Pitt-Hopkins-like syndrome 2	Uncertain significance(Last reviewed: Dec 3, 2021)	criteria provided, single submitter	VCV001490484	2	51254729 - 51254730	2	51027591 - 51027592	1490484	1433553		NC_000002.12:51027590:CA:TC
NM_001330078.2(NRXN1):c.772+1033A>G	NRXN1	E258G	Pitt-Hopkins-like syndrome 2	Uncertain significance(Last reviewed: Aug 20, 2021)	criteria provided, single submitter	VCV001489355	2	51253607	2	51026469	1489355	1494961		NC_000002.12:51026468:T:C
NM_001330078.2(NRXN1):c.4174G>C (p.Asp1392His)	NRXN1	D1362H, D1388H, D1391H, D327H, D1335H, D1392H, D27H, D1325H, D1370H, D1432H, D357H, D1340H, D1345H, D1383H, D1384H	Pitt-Hopkins-like syndrome 2	Uncertain significance(Last reviewed: Aug 28, 2021)	criteria provided, single submitter	VCV001487894	2	50170884	2	49943746	1487894	1481927		NC_000002.12:49943745:C:G
NM_001330078.2(NRXN1):c.128T>C (p.Phe43Ser)	NRXN1	F43S	Pitt-Hopkins-like syndrome 2	Uncertain significance(Last reviewed: Aug 28, 2021)	criteria provided, single submitter	VCV001487270	2	51255284	2	51028146	1487270	1485164		NC_000002.12:51028145:A:G
NM_001330078.2(NRXN1):c.2009C>T (p.Pro670Leu)	NRXN1	P662L, P670L, P652L, P657L, P666L, P669L, P710L, P642L	Pitt-Hopkins-like syndrome 2	Uncertain significance(Last reviewed: Aug 31, 2021)	criteria provided, single submitter	VCV001486377	2	50765525	2	50538387	1486377	1491478		NC_000002.12:50538386:G:A
NM_001330078.2(NRXN1):c.814G>C (p.Asp272His)	NRXN1	D272H, D271H, D266H, D305H	Pitt-Hopkins-like syndrome 2	Uncertain significance(Last reviewed: Aug 28, 2021)	criteria provided, single submitter	VCV001482363	2	51149802	2	50922664	1482363	1441730		NC_000002.12:50922663:C:G
NM_001330078.2(NRXN1):c.3112T>A (p.Ser1038Thr)	NRXN1	S1016T, S1030T, S1034T, S1021T, S1011T, S1029T, S1038T, S1078T, S1001T, S1037T	Pitt-Hopkins-like syndrome 2	Uncertain significance(Last reviewed: Aug 24, 2021)	criteria provided, single submitter	VCV001482298	2	50699568	2	50472430	1482298	1445534		NC_000002.12:50472429:A:T
NM_001330078.2(NRXN1):c.1401A>T (p.Gly467=)	NRXN1		Pitt-Hopkins-like syndrome 2	Uncertain significance(Last reviewed: Sep 1, 2021)	criteria provided, single submitter	VCV001481865	2	50780083	2	50552945	1481865	1367383		NC_000002.12:50552944:T:A
NM_001330078.2(NRXN1):c.1858G>A (p.Glu620Lys)	NRXN1	E607K, E616K, E619K, E602K, E612K, E620K, E592K, E660K	Pitt-Hopkins-like syndrome 2	Uncertain significance(Last reviewed: Aug 7, 2021)	criteria provided, single submitter	VCV001481388	2	50765676	2	50538538	1481388	1451826		NC_000002.12:50538537:C:T
NM_001330078.2(NRXN1):c.259G>C (p.Gly87Arg)	NRXN1	G87R	Pitt-Hopkins-like syndrome 2	Uncertain significance(Last reviewed: Aug 31, 2021)	criteria provided, single submitter	VCV001480534	2	51255153	2	51028015	1480534	1432613		NC_000002.12:51028014:C:G
NM_001330078.2(NRXN1):c.1267G>T (p.Ala423Ser)	NRXN1	A395S, A410S, A463S, A419S, A415S, A422S, A405S, A423S	Pitt-Hopkins-like syndrome 2	Uncertain significance(Last reviewed: Aug 28, 2021)	criteria provided, single submitter	VCV001480302	2	50847213	2	50620075	1480302	1432381		NC_000002.12:50620074:C:A
NM_001330078.2(NRXN1):c.2314G>T (p.Asp772Tyr)	NRXN1	D754Y, D768Y, D744Y, D759Y, D771Y, D772Y, D764Y, D812Y	Pitt-Hopkins-like syndrome 2	Uncertain significance(Last reviewed: Sep 1, 2021)	criteria provided, single submitter	VCV001480260	2	50758398	2	50531260	1480260	1432339		NC_000002.12:50531259:C:A
NM_001330078.2(NRXN1):c.3846AAT[1] (p.Ile1284del)	NRXN1	I1217del, I1275del, I249del, I1237del, I1283del, I1324del, I1232del, I1254del, I1262del, I1276del, I1280del, I219del, I1227del, I1284del	Pitt-Hopkins-like syndrome 2	Uncertain significance(Last reviewed: Sep 3, 2021)	criteria provided, single submitter	VCV001478036	2	50280686 - 50280688	2	50053548 - 50053550	1478036	1351544		NC_000002.12:50053547:ATTATTAT:ATTAT
NM_001330078.2(NRXN1):c.772+1044G>C	NRXN1	G262R	Pitt-Hopkins-like syndrome 2	Uncertain significance(Last reviewed: Sep 1, 2021)	criteria provided, single submitter	VCV001476181	2	51253596	2	51026458	1476181	1423900		NC_000002.12:51026457:C:G
NM_001330078.2(NRXN1):c.526G>A (p.Glu176Lys)	NRXN1	E176K	Pitt-Hopkins-like syndrome 2	Uncertain significance(Last reviewed: Nov 1, 2021)	criteria provided, single submitter	VCV001475754	2	51254886	2	51027748	1475754	1400785		NC_000002.12:51027747:C:T
NM_001330078.2(NRXN1):c.160A>T (p.Met54Leu)	NRXN1	M54L	Pitt-Hopkins-like syndrome 2	Uncertain significance(Last reviewed: Sep 1, 2021)	criteria provided, single submitter	VCV001475700	2	51255252	2	51028114	1475700	1400731		NC_000002.12:51028113:T:A
NM_001330078.2(NRXN1):c.4402A>T (p.Ser1468Cys)	NRXN1	S103C, S1398C, S1401C, S1408C, S1438C, S1457C, S1461C, S433C, S100C, S1421C, S1460C, S1459C, S1465C, S1467C, S400C, S403C, S430C, S1413C, S1446C, S1468C, S1508C	Pitt-Hopkins-like syndrome 2	Uncertain significance(Last reviewed: Sep 24, 2021)	criteria provided, single submitter	VCV001474287	2	50149204	2	49922066	1474287	1410818		NC_000002.12:49922065:T:A
NM_001330078.2(NRXN1):c.601G>A (p.Glu201Lys)	NRXN1	E201K	Pitt-Hopkins-like syndrome 2	Uncertain significance(Last reviewed: Oct 24, 2021)	criteria provided, single submitter	VCV001467976	2	51254811	2	51027673	1467976	1462358		NC_000002.12:51027672:C:T
NM_001330078.2(NRXN1):c.568A>C (p.Asn190His)	NRXN1	N190H	Pitt-Hopkins-like syndrome 2	Uncertain significance(Last reviewed: Oct 29, 2021)	criteria provided, single submitter	VCV001464934	2	51254844	2	51027706	1464934	1514645		NC_000002.12:51027705:T:G
NM_001330078.2(NRXN1):c.4405C>T (p.Arg1469Ter)	NRXN1	R1402*, R1422*, R1458*, R1460*, R434*, R1439*, R1447*, R1462*, R404*, R431*, R101*, R1409*, R1461*, R1469*, R1509*, R401*, R104*, R1399*, R1414*, R1466*, R1468*	Pitt-Hopkins-like syndrome 2	Uncertain significance(Last reviewed: Jul 14, 2021)	criteria provided, single submitter	VCV001464214	2	50149201	2	49922063	1464214	1435885		NC_000002.12:49922062:G:A
NM_001330078.2(NRXN1):c.3300A>G (p.Gln1100=)	NRXN1		Pitt-Hopkins-like syndrome 2	Uncertain significance(Last reviewed: Aug 28, 2021)	criteria provided, single submitter	VCV001463935	2	50692644	2	50465506	1463935	1342291		NC_000002.12:50465505:T:C
NM_001330078.2(NRXN1):c.1103A>G (p.His368Arg)	NRXN1	H358R, H368R, H348R, H364R, H401R, H367R	Pitt-Hopkins-like syndrome 2	Uncertain significance(Last reviewed: Aug 27, 2021)	criteria provided, single submitter	VCV001462564	2	50850483	2	50623345	1462564	1432967		NC_000002.12:50623344:T:C
NC_000002.11:g.(?_50463907)_(50464128_?)del	NRXN1		Pitt-Hopkins-like syndrome 2	Pathogenic(Last reviewed: Aug 12, 2021)	criteria provided, single submitter	VCV001455324	2	50463907 - 50464128			1455324	1464442
NM_001330078.2(NRXN1):c.3035A>C (p.Gln1012Pro)	NRXN1	Q1008P, Q1012P, Q1052P, Q990P, Q995P, Q1003P, Q975P, Q985P, Q1004P, Q1011P	Pitt-Hopkins-like syndrome 2	Uncertain significance(Last reviewed: Sep 28, 2021)	criteria provided, single submitter	VCV001450366	2	50723078	2	50495940	1450366	1436246		NC_000002.12:50495939:T:G
NM_001330078.2(NRXN1):c.4336C>A (p.Leu1446Ile)	NRXN1	L1386I, L1416I, L1424I, L1438I, L1439I, L1445I, L1486I, L78I, L1437I, L1379I, L1391I, L381I, L411I, L81I, L1376I, L1399I, L1435I, L1443I, L1446I, L378I, L408I	Pitt-Hopkins-like syndrome 2	Uncertain significance(Last reviewed: Sep 1, 2021)	criteria provided, single submitter	VCV001446341	2	50149270	2	49922132	1446341	1387292		NC_000002.12:49922131:G:T
NM_001330078.2(NRXN1):c.3560T>C (p.Ile1187Thr)	NRXN1	I1150T, I1165T, I1178T, I1187T, I152T, I1160T, I1179T, I1170T, I1183T, I1186T, I1227T	Pitt-Hopkins-like syndrome 2	Uncertain significance(Last reviewed: Aug 27, 2021)	criteria provided, single submitter	VCV001445464	2	50318619	2	50091481	1445464	1490336		NC_000002.12:50091480:A:G
NM_001330078.2(NRXN1):c.3682G>A (p.Val1228Met)	NRXN1	V1191M, V1227M, V1201M, V1206M, V1211M, V1268M, V193M, V1219M, V1220M, V1224M, V1228M	Pitt-Hopkins-like syndrome 2	Uncertain significance(Last reviewed: Aug 27, 2021)	criteria provided, single submitter	VCV001444726	2	50318497	2	50091359	1444726	1384816		NC_000002.12:50091358:C:T
NM_001330078.2(NRXN1):c.3028A>G (p.Thr1010Ala)	NRXN1	T1001A, T1010A, T983A, T988A, T1009A, T993A, T1002A, T1006A, T1050A, T973A	Pitt-Hopkins-like syndrome 2	Uncertain significance(Last reviewed: Nov 29, 2021)	criteria provided, single submitter	VCV001443942	2	50723085	2	50495947	1443942	1487941		NC_000002.12:50495946:T:C
NM_001330078.2(NRXN1):c.332A>G (p.Asp111Gly)	NRXN1	D111G	Pitt-Hopkins-like syndrome 2	Uncertain significance(Last reviewed: Sep 24, 2021)	criteria provided, single submitter	VCV001443655	2	51255080	2	51027942	1443655	1384600		NC_000002.12:51027941:T:C
NM_001330078.2(NRXN1):c.1827G>A (p.Leu609=)	NRXN1		Pitt-Hopkins-like syndrome 2	Uncertain significance(Last reviewed: Oct 13, 2021)	criteria provided, single submitter	VCV001440173	2	50765707	2	50538569	1440173	1368623		NC_000002.12:50538568:C:T
NM_001330078.2(NRXN1):c.1367C>G (p.Ala456Gly)	NRXN1	A456G, A448G, A496G, A428G, A443G, A455G, A438G, A452G	Pitt-Hopkins-like syndrome 2	Uncertain significance(Last reviewed: Aug 31, 2021)	criteria provided, single submitter	VCV001438617	2	50780117	2	50552979	1438617	1448343		NC_000002.12:50552978:G:C
NM_001330078.2(NRXN1):c.2299C>T (p.Leu767Phe)	NRXN1	L739F, L759F, L763F, L807F, L749F, L754F, L766F, L767F	Pitt-Hopkins-like syndrome 2	Uncertain significance(Last reviewed: Oct 8, 2021)	criteria provided, single submitter	VCV001438059	2	50758413	2	50531275	1438059	1510796		NC_000002.12:50531274:G:A
NM_001330078.2(NRXN1):c.724G>A (p.Val242Met)	NRXN1	V242M	Pitt-Hopkins-like syndrome 2	Uncertain significance(Last reviewed: Sep 17, 2021)	criteria provided, single submitter	VCV001433932	2	51254688	2	51027550	1433932	1497630		NC_000002.12:51027549:C:T
NM_001330078.2(NRXN1):c.3758G>A (p.Arg1253Gln)	NRXN1	R1231Q, R1253Q, R1252Q, R218Q, R1245Q, R1244Q, R1249Q, R1293Q	Pitt-Hopkins-like syndrome 2	Uncertain significance(Last reviewed: Aug 27, 2021)	criteria provided, single submitter	VCV001431380	2	50282143	2	50055005	1431380	1490679		NC_000002.12:50055004:C:T
NM_001330078.2(NRXN1):c.526G>C (p.Glu176Gln)	NRXN1	E176Q	Pitt-Hopkins-like syndrome 2	Uncertain significance(Last reviewed: Aug 28, 2021)	criteria provided, single submitter	VCV001429082	2	51254886	2	51027748	1429082	1454199		NC_000002.12:51027747:C:G
NM_001330078.2(NRXN1):c.1586A>G (p.Asp529Gly)	NRXN1	D525G, D569G, D511G, D521G, D528G, D529G, D516G, D501G	Pitt-Hopkins-like syndrome 2	Uncertain significance(Last reviewed: Nov 12, 2021)	criteria provided, single submitter	VCV001428982	2	50779898	2	50552760	1428982	1457946		NC_000002.12:50552759:T:C
NM_001330078.2(NRXN1):c.164G>C (p.Ser55Thr)	NRXN1	S55T	Pitt-Hopkins-like syndrome 2	Uncertain significance(Last reviewed: Dec 17, 2021)	criteria provided, single submitter	VCV001427946	2	51255248	2	51028110	1427946	1464101		NC_000002.12:51028109:C:G
NM_001330078.2(NRXN1):c.768C>G (p.Ser256Arg)	NRXN1	S256R	Pitt-Hopkins-like syndrome 2	Uncertain significance(Last reviewed: Aug 26, 2021)	criteria provided, single submitter	VCV001426604	2	51254644	2	51027506	1426604	1366277		NC_000002.12:51027505:G:C
NM_001330078.2(NRXN1):c.854C>T (p.Thr285Met)	NRXN1	T275M, T281M, T265M, T284M, T285M, T318M	Pitt-Hopkins-like syndrome 2	Uncertain significance(Last reviewed: Oct 6, 2021)	criteria provided, single submitter	VCV001425217	2	50850732	2	50623594	1425217	1431457		NC_000002.12:50623593:G:A
NM_001330078.2(NRXN1):c.772+1113G>A	NRXN1	A285T	Pitt-Hopkins-like syndrome 2	Uncertain significance(Last reviewed: Oct 12, 2021)	criteria provided, single submitter	VCV001423601	2	51253527	2	51026389	1423601	1418660		NC_000002.12:51026388:C:T
NM_001330078.2(NRXN1):c.2025A>C (p.Glu675Asp)	NRXN1	E715D, E647D, E657D, E662D, E674D, E667D, E671D, E675D	Pitt-Hopkins-like syndrome 2	Uncertain significance(Last reviewed: Dec 2, 2021)	criteria provided, single submitter	VCV001422750	2	50765509	2	50538371	1422750	201690	rs796052772	NC_000002.12:50538370:T:G
NM_001330078.2(NRXN1):c.1510A>G (p.Ile504Val)	NRXN1	I476V, I496V, I491V, I503V, I486V, I500V, I504V, I544V	Pitt-Hopkins-like syndrome 2	Uncertain significance(Last reviewed: Dec 8, 2021)	criteria provided, single submitter	VCV001422129	2	50779974	2	50552836	1422129	1337743		NC_000002.12:50552835:T:C
NM_001330078.2(NRXN1):c.3541C>T (p.His1181Tyr)	NRXN1	H1173Y, H1144Y, H1172Y, H1154Y, H1159Y, H1177Y, H1180Y, H1181Y, H1164Y, H1221Y, H146Y	Pitt-Hopkins-like syndrome 2	Uncertain significance(Last reviewed: Aug 24, 2021)	criteria provided, single submitter	VCV001420398	2	50463932	2	50236794	1420398	1503177		NC_000002.12:50236793:G:A
NM_001330078.2(NRXN1):c.1471A>G (p.Ile491Val)	NRXN1	I487V, I491V, I463V, I478V, I473V, I483V, I531V, I490V	Pitt-Hopkins-like syndrome 2	Uncertain significance(Last reviewed: Nov 9, 2021)	criteria provided, single submitter	VCV001420047	2	50780013	2	50552875	1420047	1502828		NC_000002.12:50552874:T:C
NM_001330078.2(NRXN1):c.254G>A (p.Arg85His)	NRXN1	R85H	Pitt-Hopkins-like syndrome 2	Uncertain significance(Last reviewed: Sep 1, 2021)	criteria provided, single submitter	VCV001420020	2	51255158	2	51028020	1420020	1502801		NC_000002.12:51028019:C:T
NM_001330078.2(NRXN1):c.4038G>C (p.Glu1346Asp)	NRXN1	E1338D, E1345D, E1346D, E1324D, E1337D, E1386D, E1294D, E1316D, E281D, E1279D, E1289D, E1342D, E311D, E1299D	Pitt-Hopkins-like syndrome 2	Uncertain significance(Last reviewed: Oct 27, 2021)	criteria provided, single submitter	VCV001419676	2	50280499	2	50053361	1419676	1409896		NC_000002.12:50053360:C:G
NM_001330078.2(NRXN1):c.512T>A (p.Leu171Gln)	NRXN1	L171Q	Pitt-Hopkins-like syndrome 2	Uncertain significance(Last reviewed: Oct 27, 2021)	criteria provided, single submitter	VCV001418777	2	51254900	2	51027762	1418777	1390337		NC_000002.12:51027761:A:T
NM_001330078.2(NRXN1):c.4282A>G (p.Ser1428Gly)	NRXN1	S1358G, S1381G, S1419G, S1428G, S1468G, S60G, S1421G, S1425G, S1427G, S390G, S1361G, S1368G, S1373G, S1406G, S360G, S1398G, S1417G, S1420G, S363G, S393G, S63G	Pitt-Hopkins-like syndrome 2	Uncertain significance(Last reviewed: Aug 27, 2021)	criteria provided, single submitter	VCV001416315	2	50149324	2	49922186	1416315	1383138		NC_000002.12:49922185:T:C
NM_001330078.2(NRXN1):c.277T>G (p.Phe93Val)	NRXN1	F93V	Pitt-Hopkins-like syndrome 2	Uncertain significance(Last reviewed: Aug 27, 2021)	criteria provided, single submitter	VCV001415711	2	51255135	2	51027997	1415711	1371339		NC_000002.12:51027996:A:C
NM_001330078.2(NRXN1):c.1678A>G (p.Thr560Ala)	NRXN1	T559A, T560A, T552A, T600A, T532A, T542A, T547A, T556A	Pitt-Hopkins-like syndrome 2	Uncertain significance(Last reviewed: Sep 1, 2021)	criteria provided, single submitter	VCV001414290	2	50779806	2	50552668	1414290	1358313		NC_000002.12:50552667:T:C
NM_001330078.2(NRXN1):c.4067C>T (p.Thr1356Met)	NRXN1	T1289M, T1334M, T1356M, T1326M, T1347M, T1352M, T1396M, T291M, T1309M, T1299M, T1304M, T1348M, T1355M, T321M	Pitt-Hopkins-like syndrome 2	Uncertain significance(Last reviewed: Oct 29, 2021)	criteria provided, single submitter	VCV001413391	2	50280470	2	50053332	1413391	1461432		NC_000002.12:50053331:G:A
NM_001330078.2(NRXN1):c.884A>G (p.Asp295Gly)	NRXN1	D285G, D291G, D275G, D295G, D328G, D294G	Pitt-Hopkins-like syndrome 2	Uncertain significance(Last reviewed: Sep 24, 2021)	criteria provided, single submitter	VCV001410258	2	50850702	2	50623564	1410258	1513565		NC_000002.12:50623563:T:C
NC_000002.11:g.(?_51253489)_(51255411_?)dup	NRXN1		Pitt-Hopkins-like syndrome 2	Uncertain significance(Last reviewed: Feb 22, 2021)	criteria provided, single submitter	VCV001410228	2	51253489 - 51255411			1410228	1513535
NC_000002.11:g.(?_50723023)_(50850773_?)del	NRXN1		Pitt-Hopkins-like syndrome 2	Uncertain significance(Last reviewed: Oct 14, 2021)	criteria provided, single submitter	VCV001410224	2	50723023 - 50850773			1410224	1513531
NC_000002.11:g.(?_50280389)_(50318652_?)del	NRXN1		Pitt-Hopkins-like syndrome 2	Uncertain significance(Last reviewed: Aug 12, 2021)	criteria provided, single submitter	VCV001410222	2	50280389 - 50318652			1410222	1513529
NC_000002.11:g.(?_50692560)_(50724872_?)del	NRXN1		Pitt-Hopkins-like syndrome 2	Uncertain significance(Last reviewed: Jul 17, 2021)	criteria provided, single submitter	VCV001410218	2	50692560 - 50724872			1410218	1513525
NM_001330078.2(NRXN1):c.3862G>C (p.Glu1288Gln)	NRXN1	E1279Q, E1284Q, E253Q, E1221Q, E1266Q, E1287Q, E1236Q, E1280Q, E1231Q, E1241Q, E1258Q, E1288Q, E1328Q, E223Q	Pitt-Hopkins-like syndrome 2	Uncertain significance(Last reviewed: Nov 14, 2021)	criteria provided, single submitter	VCV001409397	2	50280675	2	50053537	1409397	1340468		NC_000002.12:50053536:C:G
NM_001330078.2(NRXN1):c.3731A>G (p.Asn1244Ser)	NRXN1	N1222S, N209S, N1244S, N1235S, N1236S, N1243S, N1240S, N1284S	Pitt-Hopkins-like syndrome 2	Uncertain significance(Last reviewed: Sep 1, 2021)	criteria provided, single submitter	VCV001407592	2	50282170	2	50055032	1407592	1506473		NC_000002.12:50055031:T:C
NM_001330078.2(NRXN1):c.3743C>T (p.Ala1248Val)	NRXN1	A213V, A1226V, A1288V, A1239V, A1247V, A1248V, A1240V, A1244V	Pitt-Hopkins-like syndrome 2	Uncertain significance(Last reviewed: Nov 10, 2021)	criteria provided, single submitter	VCV001406537	2	50282158	2	50055020	1406537	1408558		NC_000002.12:50055019:G:A
NM_001330078.2(NRXN1):c.808A>T (p.Met270Leu)	NRXN1	M270L, M303L, M264L, M269L	Pitt-Hopkins-like syndrome 2	Uncertain significance(Last reviewed: Aug 24, 2021)	criteria provided, single submitter	VCV001406172	2	51149808	2	50922670	1406172	1493433		NC_000002.12:50922669:T:A
NM_001330078.2(NRXN1):c.772+1035A>G	NRXN1	I259V	Pitt-Hopkins-like syndrome 2	Uncertain significance(Last reviewed: Oct 20, 2021)	criteria provided, single submitter	VCV001403631	2	51253605	2	51026467	1403631	1470853		NC_000002.12:51026466:T:C
NM_001330078.2(NRXN1):c.2633C>T (p.Ala878Val)	NRXN1	A841V, A856V, A869V, A874V, A878V, A851V, A861V, A870V, A877V, A918V	Pitt-Hopkins-like syndrome 2	Uncertain significance(Last reviewed: Aug 26, 2021)	criteria provided, single submitter	VCV001403227	2	50724717	2	50497579	1403227	1470450		NC_000002.12:50497578:G:A
NM_001330078.2(NRXN1):c.3927T>G (p.Asn1309Lys)	NRXN1	N1242K, N1257K, N1300K, N1308K, N1279K, N1305K, N244K, N1252K, N1262K, N1301K, N274K, N1287K, N1309K, N1349K	Pitt-Hopkins-like syndrome 2	Uncertain significance(Last reviewed: Sep 24, 2021)	criteria provided, single submitter	VCV001402667	2	50280610	2	50053472	1402667	1477093		NC_000002.12:50053471:A:C
NM_001330078.2(NRXN1):c.2444T>A (p.Val815Asp)	NRXN1	V798D, V807D, V815D, V778D, V806D, V811D, V814D, V788D, V793D, V855D	Pitt-Hopkins-like syndrome 2	Uncertain significance(Last reviewed: Aug 31, 2021)	criteria provided, single submitter	VCV001400781	2	50733686	2	50506548	1400781	1463633		NC_000002.12:50506547:A:T
NM_001330078.2(NRXN1):c.3229G>A (p.Glu1077Lys)	NRXN1	E1073K, E1076K, E1040K, E1055K, E1068K, E1069K, E1077K, E1060K, E1117K, E1050K	Pitt-Hopkins-like syndrome 2	Uncertain significance(Last reviewed: Jul 31, 2021)	criteria provided, single submitter	VCV001399199	2	50699451	2	50472313	1399199	1450494		NC_000002.12:50472312:C:T
NM_001330078.2(NRXN1):c.2203A>G (p.Met735Val)	NRXN1	M707V, M734V, M735V, M775V, M717V, M722V, M727V, M731V	Pitt-Hopkins-like syndrome 2	Uncertain significance(Last reviewed: Sep 24, 2021)	criteria provided, single submitter	VCV001397403	2	50758509	2	50531371	1397403	1437970		NC_000002.12:50531370:T:C
NM_001330078.2(NRXN1):c.3875_3889del (p.Pro1292_Gln1296del)	NRXN1		Pitt-Hopkins-like syndrome 2	Uncertain significance(Last reviewed: Aug 30, 2021)	criteria provided, single submitter	VCV001392877	2	50280648 - 50280662	2	50053510 - 50053524	1392877	1402605		NC_000002.12:50053509:GCTGGCCCTGGAAGGGCTGGCCCTG:GCTGGCCCTG
NM_001330078.2(NRXN1):c.4292C>T (p.Thr1431Met)	NRXN1	T1384M, T1423M, T1428M, T1430M, T1364M, T1371M, T1401M, T1409M, T1424M, T1431M, T363M, T396M, T63M, T1361M, T1376M, T1420M, T1422M, T1471M, T366M, T393M, T66M	Pitt-Hopkins-like syndrome 2	Uncertain significance(Last reviewed: Oct 11, 2021)	criteria provided, single submitter	VCV001392062	2	50149314	2	49922176	1392062	1409403		NC_000002.12:49922175:G:A
NM_001330078.2(NRXN1):c.3219C>A (p.Asn1073Lys)	NRXN1	N1056K, N1064K, N1065K, N1036K, N1046K, N1051K, N1069K, N1072K, N1113K, N1073K	Pitt-Hopkins-like syndrome 2	Uncertain significance(Last reviewed: Aug 31, 2021)	criteria provided, single submitter	VCV001390714	2	50699461	2	50472323	1390714	1489432		NC_000002.12:50472322:G:T
NM_001330078.2(NRXN1):c.4480T>C (p.Ser1494Pro)	NRXN1	S1485P, S1487P, S1493P, S129P, S1439P, S1486P, S1534P, S456P, S126P, S1427P, S1434P, S1447P, S1464P, S1483P, S429P, S1424P, S1472P, S1491P, S1494P, S426P, S459P	Pitt-Hopkins-like syndrome 2	Uncertain significance(Last reviewed: Oct 28, 2021)	criteria provided, single submitter	VCV001389950	2	50149126	2	49921988	1389950	1373550		NC_000002.12:49921987:A:G
NM_001330078.2(NRXN1):c.497C>T (p.Ala166Val)	NRXN1	A166V	Pitt-Hopkins-like syndrome 2	Uncertain significance(Last reviewed: Aug 30, 2021)	criteria provided, single submitter	VCV001388971	2	51254915	2	51027777	1388971	201714	rs752469666	NC_000002.12:51027776:G:A
NM_001330078.2(NRXN1):c.2421C>G (p.Asn807Lys)	NRXN1	N770K, N785K, N790K, N798K, N803K, N847K, N780K, N799K, N806K, N807K	Pitt-Hopkins-like syndrome 2	Uncertain significance(Last reviewed: Oct 16, 2021)	criteria provided, single submitter	VCV001387510	2	50733709	2	50506571	1387510	1474235		NC_000002.12:50506570:G:C
NM_001330078.2(NRXN1):c.237G>A (p.Leu79=)	NRXN1		Pitt-Hopkins-like syndrome 2	Uncertain significance(Last reviewed: Aug 31, 2021)	criteria provided, single submitter	VCV001387383	2	51255175	2	51028037	1387383	1474108		NC_000002.12:51028036:C:T
NM_001330078.2(NRXN1):c.2049C>G (p.Asn683Lys)	NRXN1	N655K, N723K, N665K, N679K, N675K, N670K, N682K, N683K	Pitt-Hopkins-like syndrome 2	Uncertain significance(Last reviewed: Sep 1, 2021)	criteria provided, single submitter	VCV001387134	2	50765485	2	50538347	1387134	1381499		NC_000002.12:50538346:G:C
NM_001330078.2(NRXN1):c.1175A>G (p.Asp392Gly)	NRXN1	D384G, D364G, D379G, D388G, D432G, D374G, D392G, D391G	Pitt-Hopkins-like syndrome 2	Uncertain significance(Last reviewed: Sep 1, 2021)	criteria provided, single submitter	VCV001384215	2	50847305	2	50620167	1384215	1447811		NC_000002.12:50620166:T:C
NM_001330078.2(NRXN1):c.2620T>A (p.Phe874Ile)	NRXN1	F865I, F837I, F857I, F866I, F870I, F914I, F847I, F852I, F873I, F874I	Pitt-Hopkins-like syndrome 2	Uncertain significance(Last reviewed: Oct 3, 2021)	criteria provided, single submitter	VCV001383489	2	50724730	2	50497592	1383489	1354630		NC_000002.12:50497591:A:T
NM_001330078.2(NRXN1):c.3937G>A (p.Glu1313Lys)	NRXN1	E1256K, E1283K, E1313K, E1246K, E1266K, E1304K, E1309K, E278K, E1261K, E1305K, E1353K, E248K, E1291K, E1312K	Pitt-Hopkins-like syndrome 2	Uncertain significance(Last reviewed: Nov 5, 2021)	criteria provided, single submitter	VCV001381290	2	50280600	2	50053462	1381290	1496253		NC_000002.12:50053461:C:T
NM_001330078.2(NRXN1):c.3118C>G (p.Pro1040Ala)	NRXN1	P1031A, P1023A, P1040A, P1003A, P1032A, P1036A, P1039A, P1013A, P1018A, P1080A	Pitt-Hopkins-like syndrome 2	Uncertain significance(Last reviewed: Aug 7, 2021)	criteria provided, single submitter	VCV001379516	2	50699562	2	50472424	1379516	1482895		NC_000002.12:50472423:G:C
NM_001330078.2(NRXN1):c.1763C>T (p.Thr588Ile)	NRXN1	T575I, T580I, T584I, T570I, T560I, T587I, T588I, T628I	Pitt-Hopkins-like syndrome 2	Uncertain significance(Last reviewed: Aug 30, 2021)	criteria provided, single submitter	VCV001378754	2	50765771	2	50538633	1378754	1407946		NC_000002.12:50538632:G:A
NM_001330078.2(NRXN1):c.589G>A (p.Val197Met)	NRXN1	V197M	Pitt-Hopkins-like syndrome 2	Uncertain significance(Last reviewed: Dec 17, 2021)	criteria provided, single submitter	VCV001375016	2	51254823	2	51027685	1375016	1466302		NC_000002.12:51027684:C:T
NM_001330078.2(NRXN1):c.3702C>G (p.Ile1234Met)	NRXN1	I1207M, I1225M, I199M, I1197M, I1212M, I1233M, I1234M, I1217M, I1226M, I1274M, I1230M	Pitt-Hopkins-like syndrome 2	Uncertain significance(Last reviewed: Aug 28, 2021)	criteria provided, single submitter	VCV001374593	2	50318477	2	50091339	1374593	1453562		NC_000002.12:50091338:G:C
NM_001330078.2(NRXN1):c.2509G>C (p.Gly837Arg)	NRXN1	G815R, G833R, G820R, G829R, G837R, G800R, G810R, G828R, G836R, G877R	Pitt-Hopkins-like syndrome 2	Uncertain significance(Last reviewed: Sep 1, 2021)	criteria provided, single submitter	VCV001373921	2	50724841	2	50497703	1373921	1456739		NC_000002.12:50497702:C:G
NC_000002.11:g.(?_51148987)_(51149038_?)del	NRXN1		Pitt-Hopkins-like syndrome 2	Uncertain significance(Last reviewed: Oct 14, 2021)	criteria provided, single submitter	VCV001373633	2	51148987 - 51149038			1373633	1378773
NM_001330078.2(NRXN1):c.3908A>G (p.Asn1303Ser)	NRXN1	N1281S, N1299S, N238S, N1256S, N1273S, N1295S, N1303S, N1236S, N1246S, N1302S, N1343S, N1251S, N1294S, N268S	Pitt-Hopkins-like syndrome 2	Uncertain significance(Last reviewed: Jul 31, 2021)	criteria provided, single submitter	VCV001373397	2	50280629	2	50053491	1373397	1463397		NC_000002.12:50053490:T:C
NM_001330078.2(NRXN1):c.2302C>T (p.Arg768Cys)	NRXN1	R750C, R767C, R808C, R755C, R760C, R768C, R740C, R764C	Pitt-Hopkins-like syndrome 2	Uncertain significance(Last reviewed: Oct 18, 2021)	criteria provided, single submitter	VCV001372076	2	50758410	2	50531272	1372076	1365585		NC_000002.12:50531271:G:A
NM_001330078.2(NRXN1):c.3193C>G (p.Leu1065Val)	NRXN1	L1065V, L1048V, L1061V, L1038V, L1043V, L1028V, L1056V, L1057V, L1064V, L1105V	Pitt-Hopkins-like syndrome 2	Uncertain significance(Last reviewed: Aug 27, 2021)	criteria provided, single submitter	VCV001371639	2	50699487	2	50472349	1371639	1450076		NC_000002.12:50472348:G:C
NM_001330078.2(NRXN1):c.4337T>C (p.Leu1446Pro)	NRXN1	L1391P, L1399P, L81P, L1386P, L1416P, L1439P, L1486P, L1424P, L1435P, L1438P, L1445P, L381P, L78P, L1376P, L1379P, L1437P, L1443P, L1446P, L378P, L408P, L411P	Pitt-Hopkins-like syndrome 2	Uncertain significance(Last reviewed: Aug 31, 2021)	criteria provided, single submitter	VCV001369098	2	50149269	2	49922131	1369098	1417988		NC_000002.12:49922130:A:G
NM_001330078.2(NRXN1):c.2146G>A (p.Ala716Thr)	NRXN1	A712T, A698T, A703T, A716T, A715T, A688T, A708T, A756T	Pitt-Hopkins-like syndrome 2	Uncertain significance(Last reviewed: Aug 14, 2021)	criteria provided, single submitter	VCV001368885	2	50758566	2	50531428	1368885	1417775		NC_000002.12:50531427:C:T
NM_001330078.2(NRXN1):c.307C>T (p.Leu103Phe)	NRXN1	L103F	Pitt-Hopkins-like syndrome 2	Uncertain significance(Last reviewed: Aug 27, 2021)	criteria provided, single submitter	VCV001367311	2	51255105	2	51027967	1367311	1405032		NC_000002.12:51027966:G:A
NM_001330078.2(NRXN1):c.4078A>G (p.Thr1360Ala)	NRXN1	T1308A, T1330A, T1352A, T1400A, T1303A, T1356A, T1359A, T295A, T325A, T1293A, T1313A, T1351A, T1360A, T1338A	Pitt-Hopkins-like syndrome 2	Uncertain significance(Last reviewed: Aug 31, 2021)	criteria provided, single submitter	VCV001366055	2	50280459	2	50053321	1366055	1399045		NC_000002.12:50053320:T:C
NM_001330078.2(NRXN1):c.3104C>T (p.Thr1035Ile)	NRXN1	T1013I, T1018I, T1031I, T1035I, T1026I, T1034I, T1008I, T1027I, T1075I, T998I	Pitt-Hopkins-like syndrome 2	Uncertain significance(Last reviewed: Aug 16, 2021)	criteria provided, single submitter	VCV001365810	2	50699576	2	50472438	1365810	1398800		NC_000002.12:50472437:G:A
NM_001330078.2(NRXN1):c.4149G>A (p.Val1383=)	NRXN1		Pitt-Hopkins-like syndrome 2	Uncertain significance(Last reviewed: Oct 14, 2021)	criteria provided, single submitter	VCV001362806	2	50170909	2	49943771	1362806	1396126		NC_000002.12:49943770:C:T
NM_001330078.2(NRXN1):c.8C>A (p.Thr3Lys)	NRXN1	T3K	Pitt-Hopkins-like syndrome 2	Uncertain significance(Last reviewed: Sep 17, 2021)	criteria provided, single submitter	VCV001362159	2	51255404	2	51028266	1362159	1376784		NC_000002.12:51028265:G:T
NM_001330078.2(NRXN1):c.25G>A (p.Gly9Arg)	NRXN1	G9R	Pitt-Hopkins-like syndrome 2	Uncertain significance(Last reviewed: Aug 24, 2021)	criteria provided, single submitter	VCV001359653	2	51255387	2	51028249	1359653	1370833		NC_000002.12:51028248:C:T
NM_001330078.2(NRXN1):c.4286G>A (p.Ser1429Asn)	NRXN1	S1362N, S1421N, S1422N, S1428N, S1359N, S1399N, S1407N, S1426N, S364N, S61N, S64N, S1374N, S1382N, S1429N, S361N, S1369N, S1418N, S1420N, S1469N, S391N, S394N	Pitt-Hopkins-like syndrome 2	Uncertain significance(Last reviewed: Sep 17, 2021)	criteria provided, single submitter	VCV001357775	2	50149320	2	49922182	1357775	1367672		NC_000002.12:49922181:C:T
NM_001330078.2(NRXN1):c.2845G>A (p.Gly949Arg)	NRXN1	G940R, G945R, G941R, G922R, G927R, G932R, G912R, G948R, G949R, G989R	Pitt-Hopkins-like syndrome 2	Uncertain significance(Last reviewed: Sep 1, 2021)	criteria provided, single submitter	VCV001354987	2	50724505	2	50497367	1354987	1512615		NC_000002.12:50497366:C:T
NM_001330078.2(NRXN1):c.365A>G (p.Gln122Arg)	NRXN1	Q122R	Pitt-Hopkins-like syndrome 2	Uncertain significance(Last reviewed: Aug 26, 2021)	criteria provided, single submitter	VCV001352105	2	51255047	2	51027909	1352105	1482641		NC_000002.12:51027908:T:C
NM_001330078.2(NRXN1):c.160A>C (p.Met54Leu)	NRXN1	M54L	Pitt-Hopkins-like syndrome 2	Uncertain significance(Last reviewed: Aug 27, 2021)	criteria provided, single submitter	VCV001350319	2	51255252	2	51028114	1350319	1469279		NC_000002.12:51028113:T:G
NM_001330078.2(NRXN1):c.665AGGGCG[3] (p.222EG[3])	NRXN1		Pitt-Hopkins-like syndrome 2	Uncertain significance(Last reviewed: Sep 1, 2021)	criteria provided, single submitter	VCV001348659	2	51254735 - 51254736	2	51027597 - 51027598	1348659	1456047		NC_000002.12:51027597:CGCCCTCGCCCTC:CGCCCTCGCCCTCGCCCTC
NM_001330078.2(NRXN1):c.1078G>A (p.Gly360Arg)	NRXN1	G340R, G359R, G360R, G393R, G350R, G356R	Pitt-Hopkins-like syndrome 2	Uncertain significance(Last reviewed: Sep 28, 2021)	criteria provided, single submitter	VCV001347570	2	50850508	2	50623370	1347570	1466000		NC_000002.12:50623369:C:T
NM_001330078.2(NRXN1):c.4015A>G (p.Thr1339Ala)	NRXN1	T1282A, T1330A, T1331A, T1292A, T1338A, T1339A, T1335A, T274A, T1272A, T1287A, T1309A, T1317A, T1379A, T304A	Pitt-Hopkins-like syndrome 2	Uncertain significance(Last reviewed: Sep 1, 2021)	criteria provided, single submitter	VCV001346748	2	50280522	2	50053384	1346748	1456710		NC_000002.12:50053383:T:C
NM_001330078.2(NRXN1):c.2294A>G (p.Asp765Gly)	NRXN1	D747G, D761G, D752G, D757G, D737G, D764G, D765G, D805G	Pitt-Hopkins-like syndrome 2	Uncertain significance(Last reviewed: Sep 1, 2021)	criteria provided, single submitter	VCV001345834	2	50758418	2	50531280	1345834	1452701		NC_000002.12:50531279:T:C
NM_001330078.2(NRXN1):c.2211G>A (p.Thr737=)	NRXN1		not specified	Likely benign(Last reviewed: Dec 29, 2017)	criteria provided, single submitter	VCV001336457	2	50758501	2	50531363	1336457	1327468		NC_000002.12:50531362:C:T
NM_001330078.2(NRXN1):c.549G>A (p.Trp183Ter)	NRXN1	W183*	not provided	Uncertain significance(Last reviewed: Jan 12, 2021)	criteria provided, single submitter	VCV001331643	2	51254863	2	51027725	1331643	1322363		NC_000002.12:51027724:C:T
NM_001330078.2(NRXN1):c.1125del (p.Leu376fs)	NRXN1	L356fs, L366fs, L372fs, L375fs, L376fs, L409fs	Pitt-Hopkins-like syndrome 2	Uncertain significance(Last reviewed: Nov 3, 2021)	criteria provided, single submitter	VCV001319299	2	50850461	2	50623323	1319299	1309552		NC_000002.12:50623322:A:
NM_001330078.2(NRXN1):c.2642A>C (p.Asp881Ala)	NRXN1	D844A, D854A, D859A, D864A, D872A, D873A, D877A, D880A, D881A, D921A	not provided	Uncertain significance(Last reviewed: Oct 17, 2019)	criteria provided, single submitter	VCV001318966	2	50724708	2	50497570	1318966	1307477		NC_000002.12:50497569:T:G
NM_001330078.2(NRXN1):c.3071-8T>C	NRXN1		Pitt-Hopkins-like syndrome 2	Likely benign(Last reviewed: Oct 25, 2019)	criteria provided, single submitter	VCV001160541	2	50699617	2	50472479	1160541	1133887		NC_000002.12:50472478:A:G
NM_001330078.2(NRXN1):c.228C>T (p.Cys76=)	NRXN1		Pitt-Hopkins-like syndrome 2	Likely benign(Last reviewed: Apr 23, 2021)	criteria provided, single submitter	VCV001158780	2	51255184	2	51028046	1158780	1133898		NC_000002.12:51028045:G:A
NM_001330078.2(NRXN1):c.1353A>G (p.Glu451=)	NRXN1		Pitt-Hopkins-like syndrome 2	Likely benign(Last reviewed: Mar 9, 2021)	criteria provided, single submitter	VCV001155878	2	50780131	2	50552993	1155878	1133890		NC_000002.12:50552992:T:C
NM_001330078.2(NRXN1):c.2497+8C>G	NRXN1		Pitt-Hopkins-like syndrome 2	Likely benign(Last reviewed: Apr 1, 2020)	criteria provided, single submitter	VCV001152591	2	50733625	2	50506487	1152591	1133888		NC_000002.12:50506486:G:C
NM_001330078.2(NRXN1):c.303G>T (p.Ala101=)	NRXN1		Pitt-Hopkins-like syndrome 2	Likely benign(Last reviewed: Aug 29, 2021)	criteria provided, single submitter	VCV001151397	2	51255109	2	51027971	1151397	1133897		NC_000002.12:51027970:C:A
NM_001330078.2(NRXN1):c.3348A>G (p.Gly1116=)	NRXN1		Pitt-Hopkins-like syndrome 2	Likely benign(Last reviewed: May 18, 2019)	criteria provided, single submitter	VCV001149194	2	50692596	2	50465458	1149194	1133886		NC_000002.12:50465457:T:C
NM_001330078.2(NRXN1):c.627C>G (p.Pro209=)	NRXN1		Pitt-Hopkins-like syndrome 2	Likely benign(Last reviewed: Nov 26, 2019)	criteria provided, single submitter	VCV001148999	2	51254785	2	51027647	1148999	1133894		NC_000002.12:51027646:G:C
NM_001330078.2(NRXN1):c.4104C>T (p.Pro1368=)	NRXN1		Pitt-Hopkins-like syndrome 2	Likely benign(Last reviewed: Feb 19, 2021)	criteria provided, single submitter	VCV001146317	2	50280433	2	50053295	1146317	1133884		NC_000002.12:50053294:G:A
NM_001330078.2(NRXN1):c.1509C>T (p.Ser503=)	NRXN1		Pitt-Hopkins-like syndrome 2	Likely benign(Last reviewed: Nov 19, 2019)	criteria provided, single submitter	VCV001145532	2	50779975	2	50552837	1145532	1133889		NC_000002.12:50552836:G:A
NM_001330078.2(NRXN1):c.981G>A (p.Ser327=)	NRXN1		Pitt-Hopkins-like syndrome 2	Likely benign(Last reviewed: Apr 18, 2019)	criteria provided, single submitter	VCV001145009	2	50850605	2	50623467	1145009	1133892		NC_000002.12:50623466:C:T
NM_001330078.2(NRXN1):c.1329T>C (p.Tyr443=)	NRXN1		Pitt-Hopkins-like syndrome 2	Likely benign(Last reviewed: Oct 7, 2019)	criteria provided, single submitter	VCV001144493	2	50780155	2	50553017	1144493	1133891		NC_000002.12:50553016:A:G
NM_001330078.2(NRXN1):c.582C>T (p.Val194=)	NRXN1		Pitt-Hopkins-like syndrome 2	Likely benign(Last reviewed: Feb 6, 2020)	criteria provided, single submitter	VCV001143481	2	51254830	2	51027692	1143481	1133895		NC_000002.12:51027691:G:A
NM_001330078.2(NRXN1):c.57G>A (p.Leu19=)	NRXN1		Pitt-Hopkins-like syndrome 2	Likely benign(Last reviewed: May 27, 2020)	criteria provided, single submitter	VCV001141833	2	51255355	2	51028217	1141833	1133900		NC_000002.12:51028216:C:T
NM_001330078.2(NRXN1):c.3594C>T (p.Ile1198=)	NRXN1		Pitt-Hopkins-like syndrome 2	Likely benign(Last reviewed: Nov 27, 2019)	criteria provided, single submitter	VCV001141457	2	50318585	2	50091447	1141457	1133885		NC_000002.12:50091446:G:A
NM_001330078.2(NRXN1):c.2568G>A (p.Arg856=)	NRXN1		Pitt-Hopkins-like syndrome 2	Likely benign(Last reviewed: Jan 11, 2021)	criteria provided, single submitter	VCV001138603	2	50724782	2	50497644	1138603	1112965		NC_000002.12:50497643:C:T
NM_001330078.2(NRXN1):c.1341T>C (p.Asp447=)	NRXN1		Pitt-Hopkins-like syndrome 2	Likely benign(Last reviewed: Mar 17, 2020)	criteria provided, single submitter	VCV001137343	2	50780143	2	50553005	1137343	1112970		NC_000002.12:50553004:A:G
NM_001330078.2(NRXN1):c.3033G>A (p.Thr1011=)	NRXN1		Pitt-Hopkins-like syndrome 2	Likely benign(Last reviewed: Oct 8, 2020)	criteria provided, single submitter	VCV001137273	2	50723080	2	50495942	1137273	1112962		NC_000002.12:50495941:C:T
NM_001330078.2(NRXN1):c.3365-9G>A	NRXN1		Pitt-Hopkins-like syndrome 2	Likely benign(Last reviewed: Jan 8, 2020)	criteria provided, single submitter	VCV001136190	2	50464117	2	50236979	1136190	1112961		NC_000002.12:50236978:C:T
NM_001330078.2(NRXN1):c.4323C>T (p.Ala1441=)	NRXN1		Pitt-Hopkins-like syndrome 2	Likely benign(Last reviewed: Jul 9, 2020)	criteria provided, single submitter	VCV001135630	2	50149283	2	49922145	1135630	1112959		NC_000002.12:49922144:G:A
NM_001330078.2(NRXN1):c.852C>T (p.Ala284=)	NRXN1		Pitt-Hopkins-like syndrome 2	Likely benign(Last reviewed: Aug 25, 2020)	criteria provided, single submitter	VCV001134301	2	50850734	2	50623596	1134301	1112974		NC_000002.12:50623595:G:A
NM_001330078.2(NRXN1):c.1020C>G (p.Val340=)	NRXN1		Pitt-Hopkins-like syndrome 2	Likely benign(Last reviewed: Oct 22, 2021)	criteria provided, single submitter	VCV001133836	2	50850566	2	50623428	1133836	1112972		NC_000002.12:50623427:G:C
NM_001330078.2(NRXN1):c.772+1082T>C	NRXN1		Pitt-Hopkins-like syndrome 2	Likely benign(Last reviewed: Jan 1, 2021)	criteria provided, single submitter	VCV001132370	2	51253558	2	51026420	1132370	1112975		NC_000002.12:51026419:A:G
NM_001330078.2(NRXN1):c.772+1024C>T	NRXN1		Pitt-Hopkins-like syndrome 2	Likely benign(Last reviewed: Jul 21, 2020)	criteria provided, single submitter	VCV001131361	2	51253616	2	51026478	1131361	1112976		NC_000002.12:51026477:G:A
NM_001330078.2(NRXN1):c.2640T>C (p.Ile880=)	NRXN1		Pitt-Hopkins-like syndrome 2	Likely benign(Last reviewed: Oct 15, 2021)	criteria provided, single submitter	VCV001131359	2	50724710	2	50497572	1131359	1112964		NC_000002.12:50497571:A:G
NM_001330078.2(NRXN1):c.1002C>G (p.Ala334=)	NRXN1		Pitt-Hopkins-like syndrome 2	Likely benign(Last reviewed: Jan 31, 2020)	criteria provided, single submitter	VCV001131322	2	50850584	2	50623446	1131322	1112973		NC_000002.12:50623445:G:C
NM_001330078.2(NRXN1):c.189C>T (p.Ala63=)	NRXN1		Pitt-Hopkins-like syndrome 2	Likely benign(Last reviewed: Jun 29, 2019)	criteria provided, single submitter	VCV001130528	2	51255223	2	51028085	1130528	1112983		NC_000002.12:51028084:G:A
NM_001330078.2(NRXN1):c.2703C>T (p.Asn901=)	NRXN1		Pitt-Hopkins-like syndrome 2	Likely benign(Last reviewed: Mar 6, 2020)	criteria provided, single submitter	VCV001130319	2	50724647	2	50497509	1130319	1112963		NC_000002.12:50497508:G:A
NM_001330078.2(NRXN1):c.2322A>G (p.Gly774=)	NRXN1		Pitt-Hopkins-like syndrome 2	Likely benign(Last reviewed: Oct 16, 2021)	criteria provided, single submitter	VCV001129874	2	50758390	2	50531252	1129874	1112967		NC_000002.12:50531251:T:C
NM_001330078.2(NRXN1):c.2220G>A (p.Glu740=)	NRXN1		Pitt-Hopkins-like syndrome 2	Likely benign(Last reviewed: Oct 24, 2020)	criteria provided, single submitter	VCV001128742	2	50758492	2	50531354	1128742	1112968		NC_000002.12:50531353:C:T
NM_001330078.2(NRXN1):c.204C>T (p.Leu68=)	NRXN1		Pitt-Hopkins-like syndrome 2	Likely benign(Last reviewed: Oct 25, 2019)	criteria provided, single submitter	VCV001127624	2	51255208	2	51028070	1127624	1112982		NC_000002.12:51028069:G:A
NM_001330078.2(NRXN1):c.309C>T (p.Leu103=)	NRXN1		Pitt-Hopkins-like syndrome 2	Likely benign(Last reviewed: Oct 13, 2019)	criteria provided, single submitter	VCV001127045	2	51255103	2	51027965	1127045	1112979		NC_000002.12:51027964:G:A
NM_001330078.2(NRXN1):c.258C>T (p.Gly86=)	NRXN1		Pitt-Hopkins-like syndrome 2	Likely benign(Last reviewed: Mar 20, 2019)	criteria provided, single submitter	VCV001126336	2	51255154	2	51028016	1126336	1112981		NC_000002.12:51028015:G:A
NM_001330078.2(NRXN1):c.432C>A (p.Arg144=)	NRXN1		Pitt-Hopkins-like syndrome 2	Likely benign(Last reviewed: Jan 3, 2020)	criteria provided, single submitter	VCV001125760	2	51254980	2	51027842	1125760	1112977		NC_000002.12:51027841:G:T
NM_001330078.2(NRXN1):c.303G>A (p.Ala101=)	NRXN1		Pitt-Hopkins-like syndrome 2	Likely benign(Last reviewed: Jan 29, 2019)	criteria provided, single submitter	VCV001125274	2	51255109	2	51027971	1125274	1112980		NC_000002.12:51027970:C:T
NM_001330078.2(NRXN1):c.2521A>C (p.Arg841=)	NRXN1		Pitt-Hopkins-like syndrome 2	Likely benign(Last reviewed: Feb 20, 2019)	criteria provided, single submitter	VCV001123646	2	50724829	2	50497691	1123646	1112966		NC_000002.12:50497690:T:G
NM_001330078.2(NRXN1):c.1134+9G>A	NRXN1		Pitt-Hopkins-like syndrome 2	Likely benign(Last reviewed: Aug 29, 2020)	criteria provided, single submitter	VCV001123521	2	50850443	2	50623305	1123521	1112971		NC_000002.12:50623304:C:T
NM_001330078.2(NRXN1):c.1653C>T (p.Tyr551=)	NRXN1		Pitt-Hopkins-like syndrome 2	Likely benign(Last reviewed: Sep 24, 2020)	criteria provided, single submitter	VCV001122425	2	50779831	2	50552693	1122425	1112969		NC_000002.12:50552692:G:A
NM_001330078.2(NRXN1):c.318C>T (p.Asp106=)	NRXN1		Pitt-Hopkins-like syndrome 2	Likely benign(Last reviewed: Jul 10, 2021)	criteria provided, single submitter	VCV001120954	2	51255094	2	51027956	1120954	1112978		NC_000002.12:51027955:G:A
NM_001330078.2(NRXN1):c.3498G>A (p.Val1166=)	NRXN1		Pitt-Hopkins-like syndrome 2	Likely benign(Last reviewed: Mar 6, 2020)	criteria provided, single submitter	VCV001119559	2	50463975	2	50236837	1119559	1091477		NC_000002.12:50236836:C:T
NM_001330078.2(NRXN1):c.183C>A (p.Arg61=)	NRXN1		Pitt-Hopkins-like syndrome 2	Likely benign(Last reviewed: Sep 11, 2020)	criteria provided, single submitter	VCV001118187	2	51255229	2	51028091	1118187	1091489		NC_000002.12:51028090:G:T
NM_001330078.2(NRXN1):c.1203G>A (p.Thr401=)	NRXN1		Pitt-Hopkins-like syndrome 2	Likely benign(Last reviewed: Jun 29, 2021)	criteria provided, single submitter	VCV001117377	2	50847277	2	50620139	1117377	1091483		NC_000002.12:50620138:C:T
NM_001330078.2(NRXN1):c.3876C>T (p.Pro1292=)	NRXN1		Pitt-Hopkins-like syndrome 2	Likely benign(Last reviewed: Nov 1, 2021)	criteria provided, single submitter	VCV001116612	2	50280661	2	50053523	1116612	1091472		NC_000002.12:50053522:G:A
NM_001330078.2(NRXN1):c.3978G>T (p.Leu1326=)	NRXN1		Pitt-Hopkins-like syndrome 2	Likely benign(Last reviewed: Oct 8, 2021)	criteria provided, single submitter	VCV001114651	2	50280559	2	50053421	1114651	1091471		NC_000002.12:50053420:C:A
NM_001330078.2(NRXN1):c.472C>T (p.Leu158=)	NRXN1		Pitt-Hopkins-like syndrome 2	Likely benign(Last reviewed: Aug 16, 2021)	criteria provided, single submitter	VCV001114619	2	51254940	2	51027802	1114619	1091487		NC_000002.12:51027801:G:A
NM_001330078.2(NRXN1):c.1760-10T>C	NRXN1		Pitt-Hopkins-like syndrome 2	Likely benign(Last reviewed: Feb 25, 2020)	criteria provided, single submitter	VCV001112356	2	50765784	2	50538646	1112356	1091482		NC_000002.12:50538645:A:G
NM_001330078.2(NRXN1):c.4275G>A (p.Arg1425=)	NRXN1		Pitt-Hopkins-like syndrome 2	Likely benign(Last reviewed: Feb 17, 2020)	criteria provided, single submitter	VCV001111864	2	50149331	2	49922193	1111864	1091470		NC_000002.12:49922192:C:T
NM_001330078.2(NRXN1):c.381G>A (p.Thr127=)	NRXN1		Pitt-Hopkins-like syndrome 2	Likely benign(Last reviewed: Jan 15, 2020)	criteria provided, single submitter	VCV001111137	2	51255031	2	51027893	1111137	1091488		NC_000002.12:51027892:C:T
NM_001330078.2(NRXN1):c.3654G>A (p.Thr1218=)	NRXN1		Pitt-Hopkins-like syndrome 2	Likely benign(Last reviewed: Jul 8, 2021)	criteria provided, single submitter	VCV001110798	2	50318525	2	50091387	1110798	1091475		NC_000002.12:50091386:C:T
NM_001330078.2(NRXN1):c.3711C>T (p.Tyr1237=)	NRXN1		Pitt-Hopkins-like syndrome 2	Likely benign(Last reviewed: Apr 2, 2021)	criteria provided, single submitter	VCV001110188	2	50318468	2	50091330	1110188	1091473		NC_000002.12:50091329:G:A
NM_001330078.2(NRXN1):c.1950T>C (p.Asp650=)	NRXN1		Pitt-Hopkins-like syndrome 2	Likely benign(Last reviewed: Apr 20, 2020)	criteria provided, single submitter	VCV001108451	2	50765584	2	50538446	1108451	1091481		NC_000002.12:50538445:A:G
NM_001330078.2(NRXN1):c.3547-5del	NRXN1		Pitt-Hopkins-like syndrome 2	Likely benign(Last reviewed: Jun 30, 2020)	criteria provided, single submitter	VCV001108136	2	50318637	2	50091499	1108136	1091476		NC_000002.12:50091498:AA:A
NM_001330078.2(NRXN1):c.3070+10T>C	NRXN1		Pitt-Hopkins-like syndrome 2	Likely benign(Last reviewed: Mar 23, 2020)	criteria provided, single submitter	VCV001106844	2	50723033	2	50495895	1106844	1091478		NC_000002.12:50495894:A:G
NM_001330078.2(NRXN1):c.2097C>G (p.Val699=)	NRXN1		Pitt-Hopkins-like syndrome 2	Likely benign(Last reviewed: Oct 13, 2019)	criteria provided, single submitter	VCV001106774	2	50765437	2	50538299	1106774	1091480		NC_000002.12:50538298:G:C
NM_001330078.2(NRXN1):c.820+7G>T	NRXN1	G270V	Pitt-Hopkins-like syndrome 2	Likely benign(Last reviewed: Jan 7, 2021)	criteria provided, single submitter	VCV001106177	2	51149789	2	50922651	1106177	1091486		NC_000002.12:50922650:C:A
NM_001330078.2(NRXN1):c.1116C>T (p.Val372=)	NRXN1		Pitt-Hopkins-like syndrome 2	Likely benign(Last reviewed: Nov 15, 2019)	criteria provided, single submitter	VCV001106119	2	50850470	2	50623332	1106119	1091485		NC_000002.12:50623331:G:A
NM_001330078.2(NRXN1):c.3702C>T (p.Ile1234=)	NRXN1		Pitt-Hopkins-like syndrome 2	Likely benign(Last reviewed: Dec 24, 2020)	criteria provided, single submitter	VCV001105319	2	50318477	2	50091339	1105319	1091474		NC_000002.12:50091338:G:A
NM_001330078.2(NRXN1):c.4413C>T (p.Tyr1471=)	NRXN1		Pitt-Hopkins-like syndrome 2	Likely benign(Last reviewed: Aug 16, 2021)	criteria provided, single submitter	VCV001104191	2	50149193	2	49922055	1104191	1091469		NC_000002.12:49922054:G:A
NM_001330078.2(NRXN1):c.1194G>C (p.Thr398=)	NRXN1		Pitt-Hopkins-like syndrome 2	Likely benign(Last reviewed: Mar 14, 2021)	criteria provided, single submitter	VCV001103916	2	50847286	2	50620148	1103916	1091484		NC_000002.12:50620147:C:G
NM_001330078.2(NRXN1):c.2143+7T>C	NRXN1		Pitt-Hopkins-like syndrome 2	Likely benign(Last reviewed: Jul 1, 2019)	criteria provided, single submitter	VCV001101997	2	50765384	2	50538246	1101997	1091479		NC_000002.12:50538245:A:G
NM_001330078.2(NRXN1):c.3063C>T (p.Asp1021=)	NRXN1		Pitt-Hopkins-like syndrome 2	Likely benign(Last reviewed: May 21, 2020)	criteria provided, single submitter	VCV001097208	2	50723050	2	50495912	1097208	1069746		NC_000002.12:50495911:G:A
NM_001330078.2(NRXN1):c.2985G>A (p.Arg995=)	NRXN1		Pitt-Hopkins-like syndrome 2	Likely benign(Last reviewed: Oct 10, 2020)	criteria provided, single submitter	VCV001095914	2	50723128	2	50495990	1095914	1069747		NC_000002.12:50495989:C:T
NM_001330078.2(NRXN1):c.1671G>A (p.Gly557=)	NRXN1		Pitt-Hopkins-like syndrome 2	Likely benign(Last reviewed: Jul 2, 2019)	criteria provided, single submitter	VCV001095604	2	50779813	2	50552675	1095604	1069751		NC_000002.12:50552674:C:T
NM_001330078.2(NRXN1):c.720G>A (p.Gln240=)	NRXN1		Pitt-Hopkins-like syndrome 2	Likely benign(Last reviewed: Jan 13, 2021)	criteria provided, single submitter	VCV001094380	2	51254692	2	51027554	1094380	1069759		NC_000002.12:51027553:C:T
NM_001330078.2(NRXN1):c.3990G>C (p.Val1330=)	NRXN1		Pitt-Hopkins-like syndrome 2	Likely benign(Last reviewed: Jun 8, 2020)	criteria provided, single submitter	VCV001093012	2	50280547	2	50053409	1093012	1069741		NC_000002.12:50053408:C:G
NM_001330078.2(NRXN1):c.3105A>G (p.Thr1035=)	NRXN1		Pitt-Hopkins-like syndrome 2	Likely benign(Last reviewed: Nov 10, 2019)	criteria provided, single submitter	VCV001092670	2	50699575	2	50472437	1092670	1069744		NC_000002.12:50472436:T:C
NM_001330078.2(NRXN1):c.833-7C>T	NRXN1		Pitt-Hopkins-like syndrome 2	Likely benign(Last reviewed: Jan 18, 2020)	criteria provided, single submitter	VCV001092099	2	50850760	2	50623622	1092099	1069755		NC_000002.12:50623621:G:A
NM_001330078.2(NRXN1):c.772+1140G>C	NRXN1		Pitt-Hopkins-like syndrome 2	Likely benign(Last reviewed: Jul 13, 2020)	criteria provided, single submitter	VCV001091209	2	51253500	2	51026362	1091209	1069757		NC_000002.12:51026361:C:G
NM_001330078.2(NRXN1):c.3070+9A>G	NRXN1		Pitt-Hopkins-like syndrome 2	Likely benign(Last reviewed: Aug 31, 2020)	criteria provided, single submitter	VCV001090935	2	50723034	2	50495896	1090935	1069745		NC_000002.12:50495895:T:C
NM_001330078.2(NRXN1):c.3639T>C (p.His1213=)	NRXN1		Pitt-Hopkins-like syndrome 2	Likely benign(Last reviewed: Jun 12, 2020)	criteria provided, single submitter	VCV001090057	2	50318540	2	50091402	1090057	1069742		NC_000002.12:50091401:A:G
NM_001330078.2(NRXN1):c.3555A>G (p.Gly1185=)	NRXN1		Pitt-Hopkins-like syndrome 2	Likely benign(Last reviewed: May 27, 2020)	criteria provided, single submitter	VCV001088653	2	50318624	2	50091486	1088653	1069743		NC_000002.12:50091485:T:C
NM_001330078.2(NRXN1):c.975G>A (p.Gly325=)	NRXN1		Pitt-Hopkins-like syndrome 2	Likely benign(Last reviewed: Jun 3, 2019)	criteria provided, single submitter	VCV001085415	2	50850611	2	50623473	1085415	1069754		NC_000002.12:50623472:C:T
NM_001330078.2(NRXN1):c.2497+7A>G	NRXN1		Pitt-Hopkins-like syndrome 2	Likely benign(Last reviewed: Oct 10, 2021)	criteria provided, single submitter	VCV001081804	2	50733626	2	50506488	1081804	1069748		NC_000002.12:50506487:T:C
NM_001330078.2(NRXN1):c.4242A>G (p.Arg1414=)	NRXN1		Pitt-Hopkins-like syndrome 2	Likely benign(Last reviewed: Sep 10, 2020)	criteria provided, single submitter	VCV001081222	2	50149364	2	49922226	1081222	1069740		NC_000002.12:49922225:T:C
NM_001330078.2(NRXN1):c.820+10C>G	NRXN1	S271C	Pitt-Hopkins-like syndrome 2	Likely benign(Last reviewed: Feb 1, 2020)	criteria provided, single submitter	VCV001081210	2	51149786	2	50922648	1081210	1069756		NC_000002.12:50922647:G:C
NM_001330078.2(NRXN1):c.2328G>A (p.Val776=)	NRXN1		Pitt-Hopkins-like syndrome 2	Likely benign(Last reviewed: Jun 24, 2021)	criteria provided, single submitter	VCV001080084	2	50758384	2	50531246	1080084	1069750		NC_000002.12:50531245:C:T
NM_001330078.2(NRXN1):c.1002C>T (p.Ala334=)	NRXN1		Pitt-Hopkins-like syndrome 2	Likely benign(Last reviewed: Aug 31, 2021)	criteria provided, single submitter	VCV001078567	2	50850584	2	50623446	1078567	1069752		NC_000002.12:50623445:G:A
NM_001330078.2(NRXN1):c.1750G>A (p.Gly584Arg)	NRXN1	G556R, G566R, G571R, G576R, G580R, G583R, G584R, G624R	Pitt-Hopkins-like syndrome 2	Uncertain significance(Last reviewed: Aug 24, 2021)	criteria provided, single submitter	VCV001064123	2	50779734	2	50552596	1064123	1041604		NC_000002.12:50552595:C:T
NM_001330078.2(NRXN1):c.550A>G (p.Ile184Val)	NRXN1	I184V	Pitt-Hopkins-like syndrome 2	Uncertain significance(Last reviewed: Sep 1, 2021)	criteria provided, single submitter	VCV001063957	2	51254862	2	51027724	1063957	1041609		NC_000002.12:51027723:T:C
NM_001330078.2(NRXN1):c.487C>T (p.Arg163Cys)	NRXN1	R163C	Pitt-Hopkins-like syndrome 2	Uncertain significance(Last reviewed: Sep 1, 2021)	criteria provided, single submitter	VCV001063160	2	51254925	2	51027787	1063160	1041610		NC_000002.12:51027786:G:A
NM_001330078.2(NRXN1):c.88G>A (p.Gly30Arg)	NRXN1	G30R	Pitt-Hopkins-like syndrome 2	Uncertain significance(Last reviewed: Aug 27, 2021)	criteria provided, single submitter	VCV001059800	2	51255324	2	51028186	1059800	1041614		NC_000002.12:51028185:C:T
NM_001330078.2(NRXN1):c.3390A>T (p.Lys1130Asn)	NRXN1	K1093N, K1103N, K1108N, K1113N, K1121N, K1122N, K1126N, K1129N, K1130N, K1170N, K95N	Pitt-Hopkins-like syndrome 2	Uncertain significance(Last reviewed: Sep 1, 2021)	criteria provided, single submitter	VCV001059367	2	50464083	2	50236945	1059367	1041599		NC_000002.12:50236944:T:A
NM_001330078.2(NRXN1):c.2317G>T (p.Ala773Ser)	NRXN1	A745S, A755S, A760S, A765S, A769S, A772S, A773S, A813S	Pitt-Hopkins-like syndrome 2	Uncertain significance(Last reviewed: Aug 31, 2021)	criteria provided, single submitter	VCV001058810	2	50758395	2	50531257	1058810	1041601		NC_000002.12:50531256:C:A
NM_001330078.2(NRXN1):c.296A>C (p.Glu99Ala)	NRXN1	E99A	Pitt-Hopkins-like syndrome 2	Uncertain significance(Last reviewed: Sep 2, 2021)	criteria provided, single submitter	VCV001057573	2	51255116	2	51027978	1057573	1041613		NC_000002.12:51027977:T:G
NM_001330078.2(NRXN1):c.2049C>A (p.Asn683Lys)	NRXN1	N655K, N665K, N670K, N675K, N679K, N682K, N683K, N723K	Pitt-Hopkins-like syndrome 2	Uncertain significance(Last reviewed: Aug 31, 2021)	criteria provided, single submitter	VCV001057565	2	50765485	2	50538347	1057565	1041602		NC_000002.12:50538346:G:T
NM_001330078.2(NRXN1):c.4070C>A (p.Thr1357Asn)	NRXN1	T1290N, T1300N, T1305N, T1310N, T1327N, T1335N, T1348N, T1349N, T1353N, T1356N, T1357N, T1397N, T292N, T322N	Pitt-Hopkins-like syndrome 2	Uncertain significance(Last reviewed: Aug 27, 2021)	criteria provided, single submitter	VCV001056725	2	50280467	2	50053329	1056725	1041597		NC_000002.12:50053328:G:T
NM_001330078.2(NRXN1):c.4123A>G (p.Ser1375Gly)	NRXN1	S1308G, S1318G, S1323G, S1328G, S1345G, S1353G, S1366G, S1367G, S1371G, S1374G, S1375G, S1415G, S310G, S340G	Pitt-Hopkins-like syndrome 2	Uncertain significance(Last reviewed: Oct 8, 2021)	criteria provided, single submitter	VCV001056606	2	50280414	2	50053276	1056606	1041596		NC_000002.12:50053275:T:C
NM_001330078.2(NRXN1):c.1264A>G (p.Thr422Ala)	NRXN1	T394A, T404A, T409A, T414A, T418A, T421A, T422A, T462A	Pitt-Hopkins-like syndrome 2	Uncertain significance(Last reviewed: Aug 28, 2021)	criteria provided, single submitter	VCV001056488	2	50847216	2	50620078	1056488	1041605		NC_000002.12:50620077:T:C
NM_001330078.2(NRXN1):c.2880-3C>G	NRXN1		Pitt-Hopkins-like syndrome 2	Uncertain significance(Last reviewed: Aug 31, 2021)	criteria provided, single submitter	VCV001055971	2	50723236	2	50496098	1055971	1041600		NC_000002.12:50496097:G:C
NM_001330078.2(NRXN1):c.355A>G (p.Ile119Val)	NRXN1	I119V	Pitt-Hopkins-like syndrome 2	Uncertain significance(Last reviewed: Sep 1, 2021)	criteria provided, single submitter	VCV001055614	2	51255057	2	51027919	1055614	1041611		NC_000002.12:51027918:T:C
NM_001330078.2(NRXN1):c.1941G>C (p.Leu647Phe)	NRXN1	L619F, L629F, L634F, L639F, L643F, L646F, L647F, L687F	Pitt-Hopkins-like syndrome 2	Uncertain significance(Last reviewed: Aug 28, 2021)	criteria provided, single submitter	VCV001055335	2	50765593	2	50538455	1055335	1041603		NC_000002.12:50538454:C:G
NM_001330078.2(NRXN1):c.4436A>G (p.Asn1479Ser)	NRXN1	N111S, N114S, N1409S, N1412S, N1419S, N1424S, N1432S, N1449S, N1457S, N1468S, N1470S, N1471S, N1472S, N1476S, N1478S, N1479S, N1519S, N411S, N414S, N441S, N444S	Pitt-Hopkins-like syndrome 2	Uncertain significance(Last reviewed: Sep 2, 2021)	criteria provided, single submitter	VCV001055308	2	50149170	2	49922032	1055308	1041595		NC_000002.12:49922031:T:C
NM_001330078.2(NRXN1):c.3925A>G (p.Asn1309Asp)	NRXN1	N1242D, N1252D, N1257D, N1262D, N1279D, N1287D, N1300D, N1301D, N1305D, N1308D, N1309D, N1349D, N244D, N274D	Pitt-Hopkins-like syndrome 2	Uncertain significance(Last reviewed: Aug 31, 2021)	criteria provided, single submitter	VCV001055226	2	50280612	2	50053474	1055226	1041598		NC_000002.12:50053473:T:C
NM_001330078.2(NRXN1):c.772+1101T>C	NRXN1	C281R	Pitt-Hopkins-like syndrome 2	Uncertain significance(Last reviewed: Aug 24, 2021)	criteria provided, single submitter	VCV001054849	2	51253539	2	51026401	1054849	1041607		NC_000002.12:51026400:A:G
NM_001330078.2(NRXN1):c.697G>A (p.Val233Met)	NRXN1	V233M	Pitt-Hopkins-like syndrome 2	Uncertain significance(Last reviewed: Sep 1, 2021)	criteria provided, single submitter	VCV001054567	2	51254715	2	51027577	1054567	1041608		NC_000002.12:51027576:C:T
NM_001330078.2(NRXN1):c.772+1104A>G	NRXN1	I282V	Pitt-Hopkins-like syndrome 2	Uncertain significance(Last reviewed: Aug 31, 2021)	criteria provided, single submitter	VCV001053965	2	51253536	2	51026398	1053965	1041606		NC_000002.12:51026397:T:C
NM_001330078.2(NRXN1):c.299C>G (p.Pro100Arg)	NRXN1	P100R	Pitt-Hopkins-like syndrome 2	Uncertain significance(Last reviewed: Aug 27, 2021)	criteria provided, single submitter	VCV001051675	2	51255113	2	51027975	1051675	1041612		NC_000002.12:51027974:G:C
NM_001330078.2(NRXN1):c.3344G>C (p.Ser1115Thr)	NRXN1	S1078T, S1088T, S1098T, S1114T, S1107T, S1155T, S1093T, S1106T, S1111T, S1115T	Pitt-Hopkins-like syndrome 2	Uncertain significance(Last reviewed: Aug 27, 2021)	criteria provided, single submitter	VCV001047536	2	50692600	2	50465462	1047536	1024623	rs201871194	NC_000002.12:50465461:C:G
NM_001330078.2(NRXN1):c.4463C>T (p.Pro1488Leu)	NRXN1	P1428L, P1441L, P1466L, P1487L, P420L, P423L, P120L, P123L, P1418L, P1479L, P1480L, P1477L, P1488L, P1528L, P453L, P1421L, P1433L, P1458L, P1481L, P1485L, P450L	Pitt-Hopkins-like syndrome 2	Uncertain significance(Last reviewed: Sep 1, 2021)	criteria provided, single submitter	VCV001047340	2	50149143	2	49922005	1047340	1024616	rs941096154	NC_000002.12:49922004:G:A
NM_001330078.2(NRXN1):c.3841A>T (p.Thr1281Ser)	NRXN1	T1259S, T1273S, T1277S, T1321S, T1224S, T1251S, T1272S, T1280S, T246S, T1214S, T1229S, T1234S, T1281S, T216S	Pitt-Hopkins-like syndrome 2	Uncertain significance(Last reviewed: Nov 25, 2021)	criteria provided, single submitter	VCV001047285	2	50280696	2	50053558	1047285	1024619	rs1174087791	NC_000002.12:50053557:T:A
NM_001330078.2(NRXN1):c.2714A>T (p.Asp905Val)	NRXN1	D878V, D904V, D868V, D883V, D905V, D888V, D896V, D897V, D901V, D945V	Pitt-Hopkins-like syndrome 2	Uncertain significance(Last reviewed: Sep 2, 2021)	criteria provided, single submitter	VCV001046485	2	50724636	2	50497498	1046485	1024626	rs771543732	NC_000002.12:50497497:T:A
NM_001330078.2(NRXN1):c.3743C>G (p.Ala1248Gly)	NRXN1	A1288G, A1240G, A1239G, A1226G, A1244G, A1247G, A1248G, A213G	Pitt-Hopkins-like syndrome 2	Uncertain significance(Last reviewed: Aug 20, 2021)	criteria provided, single submitter	VCV001046285	2	50282158	2	50055020	1046285	1024620	rs200331973	NC_000002.12:50055019:G:C
NM_001330078.2(NRXN1):c.1546C>G (p.Leu516Val)	NRXN1	L503V, L515V, L498V, L508V, L516V, L556V, L512V, L488V	Pitt-Hopkins-like syndrome 2	Uncertain significance(Last reviewed: Aug 24, 2021)	criteria provided, single submitter	VCV001045867	2	50779938	2	50552800	1045867	1024629	rs781442387	NC_000002.12:50552799:G:C
NM_001330078.2(NRXN1):c.3463G>C (p.Gly1155Arg)	NRXN1	G1118R, G1133R, G1146R, G1154R, G1147R, G120R, G1138R, G1128R, G1151R, G1155R, G1195R	Pitt-Hopkins-like syndrome 2	Uncertain significance(Last reviewed: Sep 1, 2021)	criteria provided, single submitter	VCV001045542	2	50464010	2	50236872	1045542	1024622	rs2065486237	NC_000002.12:50236871:C:G
NM_001330078.2(NRXN1):c.1595A>T (p.His532Leu)	NRXN1	H519L, H504L, H514L, H532L, H572L, H524L, H528L, H531L	Pitt-Hopkins-like syndrome 2	Uncertain significance(Last reviewed: Sep 1, 2021)	criteria provided, single submitter	VCV001044835	2	50779889	2	50552751	1044835	1024628	rs201683458	NC_000002.12:50552750:T:A
NM_001330078.2(NRXN1):c.772+1105T>A	NRXN1	I282K	Pitt-Hopkins-like syndrome 2	Uncertain significance(Last reviewed: Sep 1, 2021)	criteria provided, single submitter	VCV001043742	2	51253535	2	51026397	1043742	1024630	rs1670475413	NC_000002.12:51026396:A:T
NM_001330078.2(NRXN1):c.549G>C (p.Trp183Cys)	NRXN1	W183C	Pitt-Hopkins-like syndrome 2	Uncertain significance(Last reviewed: Sep 2, 2021)	criteria provided, single submitter	VCV001043445	2	51254863	2	51027725	1043445	1024631	rs1416806597	NC_000002.12:51027724:C:G
NM_001330078.2(NRXN1):c.3091G>C (p.Val1031Leu)	NRXN1	V1027L, V1071L, V1009L, V1014L, V1022L, V1023L, V1030L, V1004L, V1031L, V994L	Pitt-Hopkins-like syndrome 2	Uncertain significance(Last reviewed: Aug 26, 2021)	criteria provided, single submitter	VCV001043009	2	50699589	2	50472451	1043009	1024624	rs1175694635	NC_000002.12:50472450:C:G
NM_001330078.2(NRXN1):c.221G>C (p.Gly74Ala)	NRXN1	G74A	Pitt-Hopkins-like syndrome 2	Uncertain significance(Last reviewed: Aug 27, 2021)	criteria provided, single submitter	VCV001040105	2	51255191	2	51028053	1040105	1024636	rs1488689496	NC_000002.12:51028052:C:G
NM_001330078.2(NRXN1):c.295G>C (p.Glu99Gln)	NRXN1	E99Q	Pitt-Hopkins-like syndrome 2	Uncertain significance(Last reviewed: Aug 27, 2021)	criteria provided, single submitter	VCV001036433	2	51255117	2	51027979	1036433	1024635	rs779511888	NC_000002.12:51027978:C:G
NM_001330078.2(NRXN1):c.528G>T (p.Glu176Asp)	NRXN1	E176D	Pitt-Hopkins-like syndrome 2	Uncertain significance(Last reviewed: Aug 26, 2021)	criteria provided, single submitter	VCV001035728	2	51254884	2	51027746	1035728	1024632	rs1449074494	NC_000002.12:51027745:C:A
NM_001330078.2(NRXN1):c.393C>G (p.Asp131Glu)	NRXN1	D131E	Pitt-Hopkins-like syndrome 2	Uncertain significance(Last reviewed: Aug 31, 2021)	criteria provided, single submitter	VCV001035274	2	51255019	2	51027881	1035274	1024634	rs1159527007	NC_000002.12:51027880:G:C
NM_001330078.2(NRXN1):c.202C>T (p.Leu68Phe)	NRXN1	L68F	Pitt-Hopkins-like syndrome 2	Uncertain significance(Last reviewed: Sep 1, 2021)	criteria provided, single submitter	VCV001035082	2	51255210	2	51028072	1035082	1024637	rs1160149775	NC_000002.12:51028071:G:A
NM_001330078.2(NRXN1):c.3988G>T (p.Val1330Leu)	NRXN1	V1263L, V1370L, V1273L, V1283L, V265L, V295L, V1321L, V1326L, V1278L, V1300L, V1308L, V1322L, V1329L, V1330L	Pitt-Hopkins-like syndrome 2	Uncertain significance(Last reviewed: Aug 27, 2021)	criteria provided, single submitter	VCV001035076	2	50280549	2	50053411	1035076	1024618	rs1693061743	NC_000002.12:50053410:C:A
NM_001330078.2(NRXN1):c.4109C>G (p.Thr1370Arg)	NRXN1	T1303R, T1323R, T1369R, T1370R, T1313R, T1340R, T305R, T1318R, T1348R, T1361R, T1362R, T1366R, T1410R, T335R	Pitt-Hopkins-like syndrome 2	Uncertain significance(Last reviewed: Aug 24, 2021)	criteria provided, single submitter	VCV001034585	2	50280428	2	50053290	1034585	1024617	rs764148753	NC_000002.12:50053289:G:C
NM_001330078.2(NRXN1):c.3547C>A (p.His1183Asn)	NRXN1	H148N, H1156N, H1161N, H1174N, H1146N, H1166N, H1175N, H1223N, H1179N, H1182N, H1183N	Pitt-Hopkins-like syndrome 2	Uncertain significance(Last reviewed: Aug 13, 2021)	criteria provided, single submitter	VCV001034473	2	50318632	2	50091494	1034473	1024621	rs1699562503	NC_000002.12:50091493:G:T
NM_001330078.2(NRXN1):c.3458C>T (p.Ala1153Val)	NRXN1	A1126V, A1131V, A1144V, A1145V, A1149V, A1152V, A1153V, A118V, A1136V, A1193V, A1116V	Pitt-Hopkins-like syndrome 2	Uncertain significance(Last reviewed: Jun 26, 2018)	criteria provided, single submitter	VCV001033731	2	50464015	2	50236877	1033731	1019662	rs2065486936	NC_000002.12:50236876:G:A
NM_001330078.2(NRXN1):c.2285A>G (p.Asp762Gly)	NRXN1	D744G, D802G, D734G, D749G, D754G, D758G, D761G, D762G	Pitt-Hopkins-like syndrome 2	Uncertain significance(Last reviewed: May 25, 2018)	criteria provided, single submitter	VCV001033729	2	50758427	2	50531289	1033729	1019664	rs2093098989	NC_000002.12:50531288:T:C
NM_001330078.2(NRXN1):c.1159-4C>G	NRXN1		Pitt-Hopkins-like syndrome 2	Uncertain significance(Last reviewed: Jun 3, 2020)	criteria provided, single submitter	VCV001027714	2	50847325	2	50620187	1027714	1016088	rs1573821641	NC_000002.12:50620186:G:C
NM_001330078.2(NRXN1):c.190C>T (p.Arg64Cys)	NRXN1	R64C	Pitt-Hopkins-like syndrome 2	Uncertain significance(Last reviewed: Aug 28, 2021)	criteria provided, single submitter	VCV001026760	2	51255222	2	51028084	1026760	1004178	rs201566733	NC_000002.12:51028083:G:A
NM_001330078.2(NRXN1):c.780C>G (p.Asn260Lys)	NRXN1	N259K, N260K, N293K	Pitt-Hopkins-like syndrome 2	Uncertain significance(Last reviewed: Aug 27, 2021)	criteria provided, single submitter	VCV001025665	2	51153086	2	50925948	1025665	1004172	rs1686805430	NC_000002.12:50925947:G:C
NM_001330078.2(NRXN1):c.232T>C (p.Phe78Leu)	NRXN1	F78L	Pitt-Hopkins-like syndrome 2	Uncertain significance(Last reviewed: Aug 30, 2021)	criteria provided, single submitter	VCV001023486	2	51255180	2	51028042	1023486	1004177	rs1670873332	NC_000002.12:51028041:A:G
NM_001330078.2(NRXN1):c.772+1068C>G	NRXN1	L270V	Pitt-Hopkins-like syndrome 2	Uncertain significance(Last reviewed: Sep 1, 2021)	criteria provided, single submitter	VCV001022997	2	51253572	2	51026434	1022997	1004173	rs758515332	NC_000002.12:51026433:G:C
NM_001330078.2(NRXN1):c.611T>A (p.Leu204Gln)	NRXN1	L204Q	Pitt-Hopkins-like syndrome 2	Uncertain significance(Last reviewed: Aug 24, 2021)	criteria provided, single submitter	VCV001022420	2	51254801	2	51027663	1022420	1004175	rs766803760	NC_000002.12:51027662:A:T
NM_001330078.2(NRXN1):c.2596A>G (p.Ile866Val)	NRXN1	I829V, I839V, I844V, I849V, I857V, I858V, I862V, I865V, I866V, I906V	Pitt-Hopkins-like syndrome 2	Uncertain significance(Last reviewed: Sep 1, 2021)	criteria provided, single submitter	VCV001020715	2	50724754	2	50497616	1020715	1004166	rs772631880	NC_000002.12:50497615:T:C
NM_001330078.2(NRXN1):c.1577A>T (p.His526Leu)	NRXN1	H498L, H508L, H513L, H518L, H522L, H525L, H526L, H566L	Pitt-Hopkins-like syndrome 2	Uncertain significance(Last reviewed: Aug 24, 2021)	criteria provided, single submitter	VCV001020698	2	50779907	2	50552769	1020698	1004170	rs1489040868	NC_000002.12:50552768:T:A
NM_001330078.2(NRXN1):c.8C>T (p.Thr3Met)	NRXN1	T3M	Pitt-Hopkins-like syndrome 2	Uncertain significance(Last reviewed: Aug 27, 2021)	criteria provided, single submitter	VCV001020446	2	51255404	2	51028266	1020446	1004180	rs1670941293	NC_000002.12:51028265:G:A
NM_001330078.2(NRXN1):c.83G>C (p.Gly28Ala)	NRXN1	G28A	Pitt-Hopkins-like syndrome 2	Uncertain significance(Last reviewed: Aug 31, 2021)	criteria provided, single submitter	VCV001020279	2	51255329	2	51028191	1020279	1004179	rs199598542	NC_000002.12:51028190:C:G
NC_000002.11:g.(?_50149082)_(50850763_?)del	NRXN1		Pitt-Hopkins-like syndrome 2	Uncertain significance(Last reviewed: Aug 20, 2020)	criteria provided, single submitter	VCV001019733	2	50149082 - 50850763			1019733	1001434
NM_001330078.2(NRXN1):c.656C>A (p.Ala219Glu)	NRXN1	A219E	Pitt-Hopkins-like syndrome 2	Uncertain significance(Last reviewed: Aug 24, 2021)	criteria provided, single submitter	VCV001019622	2	51254756	2	51027618	1019622	1004174	rs1360707101	NC_000002.12:51027617:G:T
NM_001330078.2(NRXN1):c.821G>A (p.Gly274Asp)	NRXN1	G273D, G274D, G307D	Pitt-Hopkins-like syndrome 2	Uncertain significance(Last reviewed: Sep 1, 2021)	criteria provided, single submitter	VCV001019082	2	51149018	2	50921880	1019082	1004171	rs1265096743	NC_000002.12:50921879:C:T
NM_001330078.2(NRXN1):c.370C>G (p.Arg124Gly)	NRXN1	R124G	Pitt-Hopkins-like syndrome 2	Uncertain significance(Last reviewed: Aug 31, 2021)	criteria provided, single submitter	VCV001017944	2	51255042	2	51027904	1017944	1004176	rs202244228	NC_000002.12:51027903:G:C
NM_001330078.2(NRXN1):c.2269G>A (p.Ala757Thr)	NRXN1	A729T, A739T, A744T, A749T, A753T, A756T, A757T, A797T	Pitt-Hopkins-like syndrome 2	Uncertain significance(Last reviewed: Sep 1, 2021)	criteria provided, single submitter	VCV001016991	2	50758443	2	50531305	1016991	1004168	rs2093099651	NC_000002.12:50531304:C:T
NM_001330078.2(NRXN1):c.3870C>T (p.Gly1290=)	NRXN1		Pitt-Hopkins-like syndrome 2	Uncertain significance(Last reviewed: Aug 28, 2021)	criteria provided, single submitter	VCV001016538	2	50280667	2	50053529	1016538	1004163	rs982620469	NC_000002.12:50053528:G:A
NM_001330078.2(NRXN1):c.3586G>A (p.Asp1196Asn)	NRXN1	D1159N, D1169N, D1174N, D1179N, D1187N, D1188N, D1192N, D1195N, D1196N, D1236N, D161N	Pitt-Hopkins-like syndrome 2	Uncertain significance(Last reviewed: Aug 31, 2021)	criteria provided, single submitter	VCV001014940	2	50318593	2	50091455	1014940	1004164	rs961500126	NC_000002.12:50091454:C:T
NM_001330078.2(NRXN1):c.3218A>G (p.Asn1073Ser)	NRXN1	N1036S, N1046S, N1051S, N1056S, N1064S, N1065S, N1069S, N1072S, N1073S, N1113S	Pitt-Hopkins-like syndrome 2	Uncertain significance(Last reviewed: Aug 27, 2021)	criteria provided, single submitter	VCV001013822	2	50699462	2	50472324	1013822	1004165	rs2089559130	NC_000002.12:50472323:T:C
NM_001330078.2(NRXN1):c.3004A>C (p.Thr1002Pro)	NRXN1	T1001P, T1002P, T1042P, T965P, T975P, T980P, T985P, T993P, T994P, T998P	Pitt-Hopkins-like syndrome 2	Uncertain significance(Last reviewed: Aug 28, 2021)	criteria provided, single submitter	VCV001010497	2	50723109	2	50495971	1010497	988897	rs746040921	NC_000002.12:50495970:T:G
NM_001330078.2(NRXN1):c.337G>C (p.Ala113Pro)	NRXN1	A113P	Pitt-Hopkins-like syndrome 2	Uncertain significance(Last reviewed: Sep 2, 2021)	criteria provided, single submitter	VCV001009572	2	51255075	2	51027937	1009572	988908	rs1670840956	NC_000002.12:51027936:C:G
NM_001330078.2(NRXN1):c.131C>T (p.Pro44Leu)	NRXN1	P44L	Pitt-Hopkins-like syndrome 2	Uncertain significance(Last reviewed: Aug 27, 2021)	criteria provided, single submitter	VCV001009351	2	51255281	2	51028143	1009351	988910	rs1670900195	NC_000002.12:51028142:G:A
NM_001330078.2(NRXN1):c.1921G>A (p.Val641Met)	NRXN1	V613M, V623M, V628M, V633M, V637M, V640M, V641M, V681M	Pitt-Hopkins-like syndrome 2	Uncertain significance(Last reviewed: Aug 28, 2021)	criteria provided, single submitter	VCV001008297	2	50765613	2	50538475	1008297	988901	rs2093317379	NC_000002.12:50538474:C:T
NM_001330078.2(NRXN1):c.3546A>G (p.Ile1182Met)	NRXN1	I1145M, I1155M, I1160M, I1165M, I1173M, I1174M, I1178M, I1181M, I1182M, I1222M, I147M	Pitt-Hopkins-like syndrome 2	Uncertain significance(Last reviewed: Sep 1, 2021)	criteria provided, single submitter	VCV001007936	2	50463927	2	50236789	1007936	988893	rs1559145295	NC_000002.12:50236788:T:C
NM_001330078.2(NRXN1):c.4157C>T (p.Ala1386Val)	NRXN1	A1319V, A1329V, A1334V, A1339V, A1356V, A1364V, A1377V, A1378V, A1382V, A1385V, A1386V, A1426V, A21V, A321V, A351V	Pitt-Hopkins-like syndrome 2	Uncertain significance(Last reviewed: Aug 27, 2021)	criteria provided, single submitter	VCV001007831	2	50170901	2	49943763	1007831	988889	rs1672419614	NC_000002.12:49943762:G:A
NC_000002.11:g.(?_50573809)_(50692719_?)del	NRXN1		Pitt-Hopkins-like syndrome 2	Uncertain significance(Last reviewed: Feb 2, 2020)	criteria provided, single submitter	VCV001007130	2	50573809 - 50692719			1007130	986224
NM_001330078.2(NRXN1):c.1606A>G (p.Ile536Val)	NRXN1	I508V, I518V, I523V, I528V, I532V, I535V, I536V, I576V	Pitt-Hopkins-like syndrome 2	Uncertain significance(Last reviewed: Aug 31, 2021)	criteria provided, single submitter	VCV001007099	2	50779878	2	50552740	1007099	988903	rs772795545	NC_000002.12:50552739:T:C
NM_001330078.2(NRXN1):c.2479G>T (p.Asp827Tyr)	NRXN1	D790Y, D800Y, D805Y, D810Y, D818Y, D819Y, D823Y, D826Y, D827Y, D867Y	Pitt-Hopkins-like syndrome 2	Uncertain significance(Last reviewed: Sep 1, 2021)	criteria provided, single submitter	VCV001007063	2	50733651	2	50506513	1007063	988900	rs971099049	NC_000002.12:50506512:C:A
NM_001330078.2(NRXN1):c.4000A>G (p.Met1334Val)	NRXN1	M1267V, M1277V, M1282V, M1287V, M1304V, M1312V, M1325V, M1326V, M1330V, M1333V, M1334V, M1374V, M269V, M299V	Pitt-Hopkins-like syndrome 2	Uncertain significance(Last reviewed: Aug 26, 2021)	criteria provided, single submitter	VCV001006493	2	50280537	2	50053399	1006493	988891	rs762340220	NC_000002.12:50053398:T:C
NM_001330078.2(NRXN1):c.4080T>C (p.Thr1360=)	NRXN1		Pitt-Hopkins-like syndrome 2	Uncertain significance(Last reviewed: Aug 27, 2021)	criteria provided, single submitter	VCV001006058	2	50280457	2	50053319	1006058	988890	rs1226573051	NC_000002.12:50053318:A:G
NM_001330078.2(NRXN1):c.704C>T (p.Ser235Phe)	NRXN1	S235F	Pitt-Hopkins-like syndrome 2	Uncertain significance(Last reviewed: Sep 1, 2021)	criteria provided, single submitter	VCV001005938	2	51254708	2	51027570	1005938	988906	rs1670727655	NC_000002.12:51027569:G:A
NM_001330078.2(NRXN1):c.3926A>G (p.Asn1309Ser)	NRXN1	N1242S, N1252S, N1257S, N1262S, N1279S, N1287S, N1300S, N1301S, N1305S, N1308S, N1309S, N1349S, N244S, N274S	Pitt-Hopkins-like syndrome 2	Uncertain significance(Last reviewed: Sep 1, 2021)	criteria provided, single submitter	VCV001005449	2	50280611	2	50053473	1005449	988892	rs1273410976	NC_000002.12:50053472:T:C
NM_001330078.2(NRXN1):c.176A>G (p.Lys59Arg)	NRXN1	K59R	Pitt-Hopkins-like syndrome 2	Uncertain significance(Last reviewed: Aug 26, 2021)	criteria provided, single submitter	VCV001005442	2	51255236	2	51028098	1005442	988909	rs1311818932	NC_000002.12:51028097:T:C
NM_001330078.2(NRXN1):c.2723C>T (p.Thr908Ile)	NRXN1	T871I, T881I, T886I, T891I, T899I, T900I, T904I, T907I, T908I, T948I	Pitt-Hopkins-like syndrome 2	Uncertain significance(Last reviewed: Aug 24, 2021)	criteria provided, single submitter	VCV001004045	2	50724627	2	50497489	1004045	988899	rs1050170217	NC_000002.12:50497488:G:A
NM_001330078.2(NRXN1):c.3387C>A (p.Ser1129Arg)	NRXN1	S1092R, S1102R, S1107R, S1112R, S1120R, S1121R, S1125R, S1128R, S1129R, S1169R, S94R	Pitt-Hopkins-like syndrome 2	Uncertain significance(Last reviewed: Sep 1, 2021)	criteria provided, single submitter	VCV001003451	2	50464086	2	50236948	1003451	988894	rs1184494801	NC_000002.12:50236947:G:T
NM_001330078.2(NRXN1):c.3162A>G (p.Ala1054=)	NRXN1		Pitt-Hopkins-like syndrome 2	Uncertain significance(Last reviewed: Oct 20, 2021)	criteria provided, single submitter	VCV001002571	2	50699518	2	50472380	1002571	988895	rs901815238	NC_000002.12:50472379:T:C
NM_001330078.2(NRXN1):c.1333AAT[1] (p.Asn446del)	NRXN1	N418del, N428del, N433del, N438del, N442del, N445del, N446del, N486del	Pitt-Hopkins-like syndrome 2	Uncertain significance(Last reviewed: Nov 25, 2021)	criteria provided, single submitter	VCV001000840	2	50780146 - 50780148	2	50553008 - 50553010	1000840	988904	rs1667753338	NC_000002.12:50553007:ATTATT:ATT
NM_001330078.2(NRXN1):c.2797T>C (p.Phe933Leu)	NRXN1	F896L, F906L, F911L, F916L, F924L, F925L, F929L, F932L, F933L, F973L	Pitt-Hopkins-like syndrome 2	Uncertain significance(Last reviewed: Aug 20, 2021)	criteria provided, single submitter	VCV000999904	2	50724553	2	50497415	999904	988898	rs1307799885	NC_000002.12:50497414:A:G
NM_001330078.2(NRXN1):c.919G>A (p.Glu307Lys)	NRXN1	E287K, E297K, E303K, E306K, E307K, E340K	Pitt-Hopkins-like syndrome 2	Uncertain significance(Last reviewed: Aug 31, 2021)	criteria provided, single submitter	VCV000999330	2	50850667	2	50623529	999330	988905	rs757917920	NC_000002.12:50623528:C:T
NM_001330078.2(NRXN1):c.1694C>T (p.Ala565Val)	NRXN1	A537V, A547V, A552V, A557V, A561V, A564V, A565V, A605V	Pitt-Hopkins-like syndrome 2	Uncertain significance(Last reviewed: Aug 26, 2021)	criteria provided, single submitter	VCV000999295	2	50779790	2	50552652	999295	988902	rs748323995	NC_000002.12:50552651:G:A
NM_001330078.2(NRXN1):c.558C>G (p.Asp186Glu)	NRXN1	D186E	Pitt-Hopkins-like syndrome 2	Uncertain significance(Last reviewed: Oct 25, 2021)	criteria provided, single submitter	VCV000998883	2	51254854	2	51027716	998883	988907	rs772333323	NC_000002.12:51027715:G:C
GRCh37/hg19 2p16.3(chr2:50850691-51358881)	NRXN1		Functional abnormality of the bladder|Motor delay	Pathogenic(Last reviewed: Oct 1, 2020)	criteria provided, single submitter	VCV000997090	2	50850691 - 51358881			997090	984783
NM_001330078.2(NRXN1):c.-59_772+1193del	NRXN1		Pitt-Hopkins-like syndrome 2	Pathogenic(Last reviewed: Jan 22, 2019)	criteria provided, single submitter	VCV000976336	2	51253447 - 51255470	2	51026309 - 51028332	976336	964647
NM_001330078.2(NRXN1):c.2132C>G (p.Ser711Cys)	NRXN1	S693C, S751C, S683C, S698C, S707C, S710C, S711C, S703C	Pitt-Hopkins-like syndrome 2	Uncertain significance(Last reviewed: Oct 28, 2019)	criteria provided, single submitter	VCV000970856	2	50765402	2	50538264	970856	953147	rs1558901426	NC_000002.12:50538263:G:C
NM_001330078.2(NRXN1):c.730_735delinsCTGG (p.Asp244fs)	NRXN1	D244fs	Pitt-Hopkins-like syndrome 2	Pathogenic(Last reviewed: Jul 10, 2019)	criteria provided, single submitter	VCV000970430	2	51254677 - 51254682	2	51027539 - 51027544	970430	953148	rs1670719129	NC_000002.12:51027538:GCAGTC:CCAG
NM_001330078.2(NRXN1):c.4324G>A (p.Ala1442Thr)	NRXN1	A1433T, A1442T, A404T, A77T, A1382T, A1412T, A1431T, A1482T, A407T, A1372T, A1375T, A1420T, A1434T, A1441T, A374T, A377T, A74T, A1387T, A1395T, A1435T, A1439T	Pitt-Hopkins-like syndrome 2	Uncertain significance(Last reviewed: Aug 27, 2021)	criteria provided, single submitter	VCV000969481	2	50149282	2	49922144	969481	953142	rs760815320	NC_000002.12:49922143:C:T
NM_001330078.2(NRXN1):c.3838G>A (p.Ala1280Thr)	NRXN1	A1233T, A1280T, A1279T, A1258T, A1320T, A215T, A245T, A1213T, A1223T, A1228T, A1250T, A1271T, A1272T, A1276T	Pitt-Hopkins-like syndrome 2	Uncertain significance(Last reviewed: Aug 31, 2021)	criteria provided, single submitter	VCV000968473	2	50280699	2	50053561	968473	953143	rs758023224	NC_000002.12:50053560:C:T
NM_001330078.2(NRXN1):c.157G>A (p.Glu53Lys)	NRXN1	E53K	Pitt-Hopkins-like syndrome 2	Uncertain significance(Last reviewed: Aug 27, 2021)	criteria provided, single submitter	VCV000967841	2	51255255	2	51028117	967841	953149	rs1323402886	NC_000002.12:51028116:C:T
NM_001330078.2(NRXN1):c.2446C>T (p.Arg816Trp)	NRXN1	R807W, R815W, R789W, R808W, R816W, R856W, R779W, R794W, R812W, R799W	Pitt-Hopkins-like syndrome 2	Uncertain significance(Last reviewed: Aug 30, 2021)	criteria provided, single submitter	VCV000966416	2	50733684	2	50506546	966416	953145	rs200325059	NC_000002.12:50506545:G:A
NM_001330078.2(NRXN1):c.1351G>C (p.Glu451Gln)	NRXN1	E438Q, E451Q, E491Q, E447Q, E423Q, E433Q, E443Q, E450Q	Pitt-Hopkins-like syndrome 2	Uncertain significance(Last reviewed: Aug 27, 2021)	criteria provided, single submitter	VCV000964104	2	50780133	2	50552995	964104	943040	rs74330234	NC_000002.12:50552994:C:G
NM_001330078.2(NRXN1):c.553C>G (p.Arg185Gly)	NRXN1	R185G	Pitt-Hopkins-like syndrome 2	Uncertain significance(Last reviewed: Sep 1, 2021)	criteria provided, single submitter	VCV000962737	2	51254859	2	51027721	962737	943042	rs906827517	NC_000002.12:51027720:G:C
NM_001330078.2(NRXN1):c.445G>A (p.Val149Met)	NRXN1	V149M	Pitt-Hopkins-like syndrome 2	Uncertain significance(Last reviewed: Sep 1, 2021)	criteria provided, single submitter	VCV000962255	2	51254967	2	51027829	962255	943043	rs1670809073	NC_000002.12:51027828:C:T
NM_001330078.2(NRXN1):c.1693G>A (p.Ala565Thr)	NRXN1	A537T, A557T, A561T, A565T, A605T, A547T, A552T, A564T	Pitt-Hopkins-like syndrome 2	Uncertain significance(Last reviewed: Sep 1, 2021)	criteria provided, single submitter	VCV000961777	2	50779791	2	50552653	961777	943039	rs896061877	NC_000002.12:50552652:C:T
NM_001330078.2(NRXN1):c.3799C>T (p.Leu1267Phe)	NRXN1	L1259F, L1266F, L1263F, L232F, L1307F, L1245F, L1258F, L1267F	Pitt-Hopkins-like syndrome 2	Uncertain significance(Last reviewed: Aug 26, 2021)	criteria provided, single submitter	VCV000960578	2	50282102	2	50054964	960578	943037	rs1573636664	NC_000002.12:50054963:G:A
NM_001330078.2(NRXN1):c.3049G>C (p.Ala1017Pro)	NRXN1	A1008P, A990P, A1013P, A1016P, A1017P, A1057P, A1000P, A980P, A995P, A1009P	Pitt-Hopkins-like syndrome 2	Uncertain significance(Last reviewed: Aug 20, 2021)	criteria provided, single submitter	VCV000955620	2	50723064	2	50495926	955620	943038	rs2091583014	NC_000002.12:50495925:C:G
NM_001330078.2(NRXN1):c.256G>A (p.Gly86Ser)	NRXN1	G86S	Pitt-Hopkins-like syndrome 2	Uncertain significance(Last reviewed: Aug 31, 2021)	criteria provided, single submitter	VCV000954221	2	51255156	2	51028018	954221	943044	rs1434753092	NC_000002.12:51028017:C:T
NM_001330078.2(NRXN1):c.3947C>G (p.Ala1316Gly)	NRXN1	A1307G, A1356G, A281G, A1249G, A1264G, A1269G, A1286G, A1316G, A251G, A1259G, A1294G, A1308G, A1312G, A1315G	Pitt-Hopkins-like syndrome 2	Uncertain significance(Last reviewed: Aug 24, 2021)	criteria provided, single submitter	VCV000953898	2	50280590	2	50053452	953898	943036	rs1370211773	NC_000002.12:50053451:G:C
NM_001330078.2(NRXN1):c.746G>A (p.Gly249Asp)	NRXN1	G249D	Pitt-Hopkins-like syndrome 2	Uncertain significance(Last reviewed: Sep 1, 2021)	criteria provided, single submitter	VCV000952621	2	51254666	2	51027528	952621	922882	rs367655054	NC_000002.12:51027527:C:T
NM_001330078.2(NRXN1):c.805A>G (p.Met269Val)	NRXN1	M268V, M269V, M263V, M302V	Pitt-Hopkins-like syndrome 2	Uncertain significance(Last reviewed: Sep 1, 2021)	criteria provided, single submitter	VCV000952521	2	51149811	2	50922673	952521	922881	rs776779952	NC_000002.12:50922672:T:C
NM_001330078.2(NRXN1):c.542A>G (p.Lys181Arg)	NRXN1	K181R	Pitt-Hopkins-like syndrome 2	Uncertain significance(Last reviewed: Aug 26, 2021)	criteria provided, single submitter	VCV000952276	2	51254870	2	51027732	952276	922883	rs376904592	NC_000002.12:51027731:T:C
NM_001330078.2(NRXN1):c.1381C>G (p.Pro461Ala)	NRXN1	P433A, P443A, P453A, P457A, P460A, P501A, P448A, P461A	Pitt-Hopkins-like syndrome 2	Uncertain significance(Last reviewed: Sep 1, 2021)	criteria provided, single submitter	VCV000949458	2	50780103	2	50552965	949458	922878	rs1667746583	NC_000002.12:50552964:G:C
NM_001330078.2(NRXN1):c.1113A>G (p.Lys371=)	NRXN1		Pitt-Hopkins-like syndrome 2	Uncertain significance(Last reviewed: Aug 24, 2021)	criteria provided, single submitter	VCV000948992	2	50850473	2	50623335	948992	922880	rs1680390050	NC_000002.12:50623334:T:C
NM_001330078.2(NRXN1):c.2405A>G (p.Tyr802Cys)	NRXN1	Y794C, Y798C, Y802C, Y775C, Y765C, Y780C, Y785C, Y793C, Y801C, Y842C	Pitt-Hopkins-like syndrome 2	Uncertain significance(Last reviewed: Aug 24, 2021)	criteria provided, single submitter	VCV000948952	2	50733725	2	50506587	948952	922874	rs2092236038	NC_000002.12:50506586:T:C
NM_001330078.2(NRXN1):c.1162A>T (p.Thr388Ser)	NRXN1	T375S, T387S, T428S, T370S, T384S, T388S, T360S, T380S	Pitt-Hopkins-like syndrome 2	Uncertain significance(Last reviewed: Aug 28, 2021)	criteria provided, single submitter	VCV000948348	2	50847318	2	50620180	948348	922879	rs938438027	NC_000002.12:50620179:T:A
NM_001330078.2(NRXN1):c.3211T>C (p.Phe1071Leu)	NRXN1	F1034L, F1111L, F1049L, F1062L, F1067L, F1044L, F1054L, F1063L, F1070L, F1071L	Pitt-Hopkins-like syndrome 2	Uncertain significance(Last reviewed: Aug 30, 2021)	criteria provided, single submitter	VCV000947292	2	50699469	2	50472331	947292	922872	rs2089560015	NC_000002.12:50472330:A:G
NM_001330078.2(NRXN1):c.1769C>G (p.Ser590Cys)	NRXN1	S562C, S586C, S582C, S590C, S572C, S577C, S589C, S630C	Pitt-Hopkins-like syndrome 2	Uncertain significance(Last reviewed: Aug 27, 2021)	criteria provided, single submitter	VCV000945845	2	50765765	2	50538627	945845	922877	rs2093322026	NC_000002.12:50538626:G:C
NM_001330078.2(NRXN1):c.1955A>G (p.Gln652Arg)	NRXN1	Q624R, Q639R, Q651R, Q652R, Q644R, Q634R, Q648R, Q692R	Pitt-Hopkins-like syndrome 2	Uncertain significance(Last reviewed: Aug 31, 2021)	criteria provided, single submitter	VCV000945127	2	50765579	2	50538441	945127	922875	rs1470579817	NC_000002.12:50538440:T:C
NM_001330078.2(NRXN1):c.3311G>A (p.Gly1104Asp)	NRXN1	G1082D, G1103D, G1067D, G1077D, G1144D, G1087D, G1096D, G1100D, G1095D, G1104D	Pitt-Hopkins-like syndrome 2	Uncertain significance(Last reviewed: Aug 28, 2021)	criteria provided, single submitter	VCV000945041	2	50692633	2	50465495	945041	922871	rs376483387	NC_000002.12:50465494:C:T
NM_001330078.2(NRXN1):c.814G>A (p.Asp272Asn)	NRXN1	D271N, D272N, D305N, D266N	Pitt-Hopkins-like syndrome 2	Uncertain significance(Last reviewed: Aug 26, 2021)	criteria provided, single submitter	VCV000940561	2	51149802	2	50922664	940561	931526	rs777604099	NC_000002.12:50922663:C:T
NM_001330078.2(NRXN1):c.569A>T (p.Asn190Ile)	NRXN1	N190I	Pitt-Hopkins-like syndrome 2	Uncertain significance(Last reviewed: Sep 2, 2019)	criteria provided, single submitter	VCV000940505	2	51254843	2	51027705	940505	931527	rs200792504	NC_000002.12:51027704:T:A
NM_001330078.2(NRXN1):c.3995C>T (p.Ser1332Phe)	NRXN1	S1265F, S1310F, S1324F, S297F, S1280F, S1302F, S267F, S1275F, S1285F, S1323F, S1332F, S1372F, S1328F, S1331F	Pitt-Hopkins-like syndrome 2	Uncertain significance(Last reviewed: Sep 1, 2021)	criteria provided, single submitter	VCV000940404	2	50280542	2	50053404	940404	931519	rs767931911	NC_000002.12:50053403:G:A
NM_001330078.2(NRXN1):c.143C>G (p.Ala48Gly)	NRXN1	A48G	Pitt-Hopkins-like syndrome 2	Uncertain significance(Last reviewed: Aug 28, 2021)	criteria provided, single submitter	VCV000940152	2	51255269	2	51028131	940152	931529	rs1202743952	NC_000002.12:51028130:G:C
NM_001330078.2(NRXN1):c.1532C>T (p.Thr511Ile)	NRXN1	T493I, T498I, T551I, T483I, T507I, T511I, T503I, T510I	Pitt-Hopkins-like syndrome 2	Uncertain significance(Last reviewed: Aug 31, 2021)	criteria provided, single submitter	VCV000937087	2	50779952	2	50552814	937087	931525	rs1667724152	NC_000002.12:50552813:G:A
NM_001330078.2(NRXN1):c.3733G>A (p.Glu1245Lys)	NRXN1	E1237K, E1241K, E1236K, E1285K, E210K, E1244K, E1245K, E1223K	Pitt-Hopkins-like syndrome 2	Uncertain significance(Last reviewed: Aug 24, 2021)	criteria provided, single submitter	VCV000936914	2	50282168	2	50055030	936914	931520	rs201152601	NC_000002.12:50055029:C:T
NM_001330078.2(NRXN1):c.2251G>A (p.Ala751Thr)	NRXN1	A723T, A733T, A747T, A751T, A791T, A738T, A743T, A750T	Pitt-Hopkins-like syndrome 2	Uncertain significance(Last reviewed: Oct 22, 2021)	criteria provided, single submitter	VCV000934299	2	50758461	2	50531323	934299	931524	rs933060457	NC_000002.12:50531322:C:T
NM_001330078.2(NRXN1):c.389T>C (p.Ile130Thr)	NRXN1	I130T	Pitt-Hopkins-like syndrome 2	Uncertain significance(Last reviewed: Aug 30, 2021)	criteria provided, single submitter	VCV000933774	2	51255023	2	51027885	933774	931528	rs1456511922	NC_000002.12:51027884:A:G
NM_001330078.2(NRXN1):c.4444G>A (p.Val1482Ile)	NRXN1	V1412I, V1481I, V114I, V1427I, V1460I, V1474I, V1479I, V1522I, V117I, V1415I, V1452I, V1471I, V1473I, V1482I, V417I, V444I, V1422I, V1435I, V1475I, V414I, V447I	Pitt-Hopkins-like syndrome 2	Uncertain significance(Last reviewed: May 6, 2019)	criteria provided, single submitter	VCV000932129	2	50149162	2	49922024	932129	918775	rs1668291297	NC_000002.12:49922023:C:T
NM_001330078.2(NRXN1):c.3365-109952G>T	NRXN1	A10S	Pitt-Hopkins-like syndrome 2	Uncertain significance(Last reviewed: May 7, 2019)	criteria provided, single submitter	VCV000931071	2	50574060	2	50346922	931071	918776	rs2078036798	NC_000002.12:50346921:C:A
NM_001330078.2(NRXN1):c.772+1116A>G	NRXN1	K286E	Pitt-Hopkins-like syndrome 2	Uncertain significance(Last reviewed: Oct 22, 2018)	criteria provided, single submitter	VCV000930930	2	51253524	2	51026386	930930	918777	rs1670472537	NC_000002.12:51026385:T:C
NM_001135659.2(NRXN1):c.-1451T>C	NRXN1		Pitt-Hopkins-like syndrome 2	Uncertain significance(Last reviewed: Apr 27, 2017)	criteria provided, single submitter	VCV000896599	2	51259648	2	51032510	896599	885224	rs72828367	NC_000002.12:51032509:A:G
NM_001330078.2(NRXN1):c.1850G>A (p.Gly617Glu)	NRXN1	G604E, G616E, G599E, G609E, G613E, G617E, G589E, G657E	Pitt-Hopkins-like syndrome 2	Uncertain significance(Last reviewed: Aug 28, 2021)	criteria provided, single submitter	VCV000864812	2	50765684	2	50538546	864812	826823	rs780931684	NC_000002.12:50538545:C:T
NM_001330078.2(NRXN1):c.3647G>A (p.Arg1216His)	NRXN1	R1207H, R1256H, R1212H, R1215H, R1216H, R1179H, R1189H, R1194H, R1199H, R1208H, R181H	Pitt-Hopkins-like syndrome 2	Uncertain significance(Last reviewed: Aug 31, 2021)	criteria provided, single submitter	VCV000863683	2	50318532	2	50091394	863683	826803	rs765200132	NC_000002.12:50091393:C:T
NM_001330078.2(NRXN1):c.4130C>T (p.Thr1377Ile)	NRXN1	T1325I, T1347I, T1376I, T1417I, T1310I, T1320I, T1330I, T1368I, T1377I, T312I, T342I, T12I, T1355I, T1369I, T1373I	Pitt-Hopkins-like syndrome 2	Uncertain significance(Last reviewed: Aug 28, 2021)	criteria provided, single submitter	VCV000862752	2	50170928	2	49943790	862752	826800	rs747424290	NC_000002.12:49943789:G:A
NM_001330078.2(NRXN1):c.3524G>A (p.Gly1175Asp)	NRXN1	G1166D, G1174D, G1148D, G1153D, G1171D, G1175D, G1138D, G1158D, G1167D, G1215D, G140D	Pitt-Hopkins-like syndrome 2	Uncertain significance(Last reviewed: Aug 28, 2021)	criteria provided, single submitter	VCV000862096	2	50463949	2	50236811	862096	826805	rs1310089431	NC_000002.12:50236810:C:T
NM_001330078.2(NRXN1):c.2536A>G (p.Asn846Asp)	NRXN1	N809D, N819D, N824D, N846D, N838D, N829D, N837D, N842D, N845D, N886D	Pitt-Hopkins-like syndrome 2	Uncertain significance(Last reviewed: Aug 28, 2021)	criteria provided, single submitter	VCV000861640	2	50724814	2	50497676	861640	826814	rs1282460988	NC_000002.12:50497675:T:C
NM_001330078.2(NRXN1):c.59T>G (p.Leu20Arg)	NRXN1	L20R	Pitt-Hopkins-like syndrome 2	Uncertain significance(Last reviewed: Aug 30, 2021)	criteria provided, single submitter	VCV000861053	2	51255353	2	51028215	861053	826839	rs1670923027	NC_000002.12:51028214:A:C
NM_001330078.2(NRXN1):c.1159-8T>G	NRXN1		Pitt-Hopkins-like syndrome 2	Uncertain significance(Last reviewed: Sep 1, 2021)	criteria provided, single submitter	VCV000860435	2	50847329	2	50620191	860435	851198	rs1679754122	NC_000002.12:50620190:A:C
NM_001330078.2(NRXN1):c.2450G>A (p.Arg817His)	NRXN1	R800H, R816H, R790H, R795H, R809H, R780H, R808H, R813H, R817H, R857H	Pitt-Hopkins-like syndrome 2	Uncertain significance(Last reviewed: Sep 22, 2021)	criteria provided, single submitter	VCV000859196	2	50733680	2	50506542	859196	826817	rs201873057	NC_000002.12:50506541:C:T
NM_001330078.2(NRXN1):c.1696C>A (p.Leu566Met)	NRXN1	L538M, L558M, L566M, L565M, L553M, L606M, L548M, L562M	Pitt-Hopkins-like syndrome 2	Uncertain significance(Last reviewed: Aug 28, 2021)	criteria provided, single submitter	VCV000858800	2	50779788	2	50552650	858800	826827	rs754703742	NC_000002.12:50552649:G:T
NM_001330078.2(NRXN1):c.4228C>T (p.Arg1410Ter)	NRXN1	R1350*, R1380*, R1388*, R1343*, R1363*, R1409*, R1410*, R1450*, R345*, R375*, R42*, R45*, R1340*, R1399*, R1401*, R1402*, R372*, R1355*, R1403*, R1407*, R342*	Pitt-Hopkins-like syndrome 2	Uncertain significance(Last reviewed: Mar 19, 2019)	criteria provided, single submitter	VCV000858419	2	50149378	2	49922240	858419	826799	rs201234188	NC_000002.12:49922239:G:A
NM_001330078.2(NRXN1):c.3634T>A (p.Tyr1212Asn)	NRXN1	Y1203N, Y1212N, Y1252N, Y1190N, Y1195N, Y1208N, Y1185N, Y177N, Y1175N, Y1204N, Y1211N	Pitt-Hopkins-like syndrome 2	Uncertain significance(Last reviewed: Oct 14, 2021)	criteria provided, single submitter	VCV000858034	2	50318545	2	50091407	858034	826804	rs1699540315	NC_000002.12:50091406:A:T
NM_001330078.2(NRXN1):c.158A>C (p.Glu53Ala)	NRXN1	E53A	Pitt-Hopkins-like syndrome 2	Uncertain significance(Last reviewed: Sep 1, 2021)	criteria provided, single submitter	VCV000857875	2	51255254	2	51028116	857875	826837	rs1287837969	NC_000002.12:51028115:T:G
NM_001330078.2(NRXN1):c.40C>A (p.Leu14Met)	NRXN1	L14M	Pitt-Hopkins-like syndrome 2	Uncertain significance(Last reviewed: Aug 31, 2021)	criteria provided, single submitter	VCV000857082	2	51255372	2	51028234	857082	826840	rs1670928980	NC_000002.12:51028233:G:T
NM_001330078.2(NRXN1):c.861A>G (p.Lys287=)	NRXN1		Pitt-Hopkins-like syndrome 2	Uncertain significance(Last reviewed: Oct 29, 2021)	criteria provided, single submitter	VCV000856574	2	50850725	2	50623587	856574	826831	rs1680438955	NC_000002.12:50623586:T:C
NM_001330078.2(NRXN1):c.2045G>C (p.Ser682Thr)	NRXN1	S669T, S674T, S722T, S654T, S664T, S681T, S682T, S678T	Pitt-Hopkins-like syndrome 2	Uncertain significance(Last reviewed: Aug 27, 2021)	criteria provided, single submitter	VCV000856028	2	50765489	2	50538351	856028	826821	rs200918673	NC_000002.12:50538350:C:G
NM_001330078.2(NRXN1):c.2654A>G (p.Asn885Ser)	NRXN1	N848S, N858S, N881S, N863S, N884S, N868S, N876S, N877S, N885S, N925S	Pitt-Hopkins-like syndrome 2	Uncertain significance(Last reviewed: Aug 31, 2021)	criteria provided, single submitter	VCV000855578	2	50724696	2	50497558	855578	826812	rs994155010	NC_000002.12:50497557:T:C
NM_001330078.2(NRXN1):c.1861A>G (p.Asn621Asp)	NRXN1	N608D, N617D, N620D, N603D, N613D, N621D, N661D, N593D	Pitt-Hopkins-like syndrome 2	Uncertain significance(Last reviewed: Sep 2, 2021)	criteria provided, single submitter	VCV000855577	2	50765673	2	50538535	855577	826822	rs1386732823	NC_000002.12:50538534:T:C
NM_001330078.2(NRXN1):c.3189G>A (p.Pro1063=)	NRXN1		Pitt-Hopkins-like syndrome 2	Uncertain significance(Last reviewed: Sep 1, 2021)	criteria provided, single submitter	VCV000853285	2	50699491	2	50472353	853285	826806	rs141566634	NC_000002.12:50472352:C:T
NM_001330078.2(NRXN1):c.2714A>C (p.Asp905Ala)	NRXN1	D868A, D904A, D901A, D905A, D878A, D883A, D945A, D888A, D896A, D897A	Pitt-Hopkins-like syndrome 2	Uncertain significance(Last reviewed: Sep 1, 2021)	criteria provided, single submitter	VCV000853085	2	50724636	2	50497498	853085	826811	rs771543732	NC_000002.12:50497497:T:G
NM_001330078.2(NRXN1):c.410G>T (p.Trp137Leu)	NRXN1	W137L	Pitt-Hopkins-like syndrome 2	Uncertain significance(Last reviewed: Aug 27, 2021)	criteria provided, single submitter	VCV000852836	2	51255002	2	51027864	852836	826835	rs745894097	NC_000002.12:51027863:C:A
NM_001330078.2(NRXN1):c.2844T>A (p.Asp948Glu)	NRXN1	D931E, D926E, D944E, D988E, D939E, D947E, D948E, D911E, D921E, D940E	Pitt-Hopkins-like syndrome 2	Uncertain significance(Last reviewed: Aug 27, 2021)	criteria provided, single submitter	VCV000852274	2	50724506	2	50497368	852274	826808	rs1406519055	NC_000002.12:50497367:A:T
NM_001330078.2(NRXN1):c.302C>T (p.Ala101Val)	NRXN1	A101V	Pitt-Hopkins-like syndrome 2	Uncertain significance(Last reviewed: Aug 31, 2021)	criteria provided, single submitter	VCV000850058	2	51255110	2	51027972	850058	826836	rs200184823	NC_000002.12:51027971:G:A
NM_001330078.2(NRXN1):c.475C>T (p.Pro159Ser)	NRXN1	P159S	Pitt-Hopkins-like syndrome 2	Uncertain significance(Last reviewed: Aug 30, 2021)	criteria provided, single submitter	VCV000849467	2	51254937	2	51027799	849467	826834	rs770277678	NC_000002.12:51027798:G:A
NM_001330078.2(NRXN1):c.3005C>T (p.Thr1002Ile)	NRXN1	T1001I, T1042I, T975I, T1002I, T980I, T985I, T994I, T998I, T965I, T993I	Pitt-Hopkins-like syndrome 2	Uncertain significance(Last reviewed: Sep 1, 2021)	criteria provided, single submitter	VCV000848644	2	50723108	2	50495970	848644	826807	rs1195389843	NC_000002.12:50495969:G:A
NM_001330078.2(NRXN1):c.2257G>A (p.Gly753Ser)	NRXN1	G740S, G749S, G735S, G753S, G793S, G725S, G752S, G745S	Pitt-Hopkins-like syndrome 2	Uncertain significance(Last reviewed: Aug 28, 2021)	criteria provided, single submitter	VCV000848372	2	50758455	2	50531317	848372	826819	rs928465011	NC_000002.12:50531316:C:T
NM_001330078.2(NRXN1):c.4025C>T (p.Ala1342Val)	NRXN1	A1295V, A1338V, A1275V, A1285V, A1320V, A1334V, A1342V, A307V, A1333V, A277V, A1341V, A1382V, A1290V, A1312V	Pitt-Hopkins-like syndrome 2	Uncertain significance(Last reviewed: Aug 31, 2021)	criteria provided, single submitter	VCV000848005	2	50280512	2	50053374	848005	826801	rs201323039	NC_000002.12:50053373:G:A
NM_001330078.2(NRXN1):c.1598C>T (p.Pro533Leu)	NRXN1	P525L, P529L, P505L, P515L, P533L, P573L, P520L, P532L	Pitt-Hopkins-like syndrome 2	Uncertain significance(Last reviewed: Nov 22, 2021)	criteria provided, single submitter	VCV000847885	2	50779886	2	50552748	847885	826828	rs1210316815	NC_000002.12:50552747:G:A
NM_001330078.2(NRXN1):c.2582T>C (p.Val861Ala)	NRXN1	V824A, V852A, V834A, V844A, V853A, V860A, V901A, V857A, V839A, V861A	Pitt-Hopkins-like syndrome 2	Uncertain significance(Last reviewed: Aug 26, 2021)	criteria provided, single submitter	VCV000847024	2	50724768	2	50497630	847024	826813	rs765137218	NC_000002.12:50497629:A:G
NM_001330078.2(NRXN1):c.4257C>G (p.Gly1419=)	NRXN1		Pitt-Hopkins-like syndrome 2	Uncertain significance(Last reviewed: Aug 31, 2021)	criteria provided, single submitter	VCV000842413	2	50149349	2	49922211	842413	826798	rs1668339540	NC_000002.12:49922210:G:C
NM_001330078.2(NRXN1):c.1811G>A (p.Ser604Asn)	NRXN1	S644N, S586N, S591N, S576N, S596N, S603N, S604N, S600N	Pitt-Hopkins-like syndrome 2	Uncertain significance(Last reviewed: Aug 27, 2021)	criteria provided, single submitter	VCV000839248	2	50765723	2	50538585	839248	826824	rs199870900	NC_000002.12:50538584:C:T
NM_001330078.2(NRXN1):c.2534A>G (p.His845Arg)	NRXN1	H808R, H818R, H823R, H845R, H837R, H828R, H836R, H841R, H844R, H885R	Pitt-Hopkins-like syndrome 2	Uncertain significance(Last reviewed: Sep 1, 2021)	criteria provided, single submitter	VCV000839144	2	50724816	2	50497678	839144	826815	rs768003967	NC_000002.12:50497677:T:C
NM_001330078.2(NRXN1):c.772+1066T>C	NRXN1	V269A	Pitt-Hopkins-like syndrome 2	Uncertain significance(Last reviewed: Aug 30, 2021)	criteria provided, single submitter	VCV000838320	2	51253574	2	51026436	838320	826832	rs1355313898	NC_000002.12:51026435:A:G
NM_001330078.2(NRXN1):c.1048G>C (p.Ala350Pro)	NRXN1	A340P, A346P, A330P, A349P, A383P, A350P	Pitt-Hopkins-like syndrome 2	Uncertain significance(Last reviewed: Aug 27, 2021)	criteria provided, single submitter	VCV000837817	2	50850538	2	50623400	837817	826830	rs1680408946	NC_000002.12:50623399:C:G
NM_001330078.2(NRXN1):c.2179A>G (p.Met727Val)	NRXN1	M726V, M727V, M709V, M714V, M719V, M723V, M767V, M699V	Pitt-Hopkins-like syndrome 2	Uncertain significance(Last reviewed: Sep 1, 2021)	criteria provided, single submitter	VCV000837497	2	50758533	2	50531395	837497	826820	rs377163493	NC_000002.12:50531394:T:C
NM_001330078.2(NRXN1):c.3865C>A (p.Gln1289Lys)	NRXN1	Q1259K, Q1222K, Q1232K, Q1237K, Q1280K, Q224K, Q254K, Q1267K, Q1285K, Q1289K, Q1329K, Q1242K, Q1281K, Q1288K	Pitt-Hopkins-like syndrome 2	Uncertain significance(Last reviewed: Aug 31, 2021)	criteria provided, single submitter	VCV000837296	2	50280672	2	50053534	837296	826802	rs1693099688	NC_000002.12:50053533:G:T
NM_001330078.2(NRXN1):c.1097C>T (p.Ala366Val)	NRXN1	A356V, A346V, A366V, A362V, A399V, A365V	Pitt-Hopkins-like syndrome 2	Uncertain significance(Last reviewed: Aug 31, 2021)	criteria provided, single submitter	VCV000836332	2	50850489	2	50623351	836332	826829	rs1369505883	NC_000002.12:50623350:G:A
NM_001330078.2(NRXN1):c.655G>A (p.Ala219Thr)	NRXN1	A219T	Pitt-Hopkins-like syndrome 2	Uncertain significance(Last reviewed: Aug 26, 2021)	criteria provided, single submitter	VCV000834929	2	51254757	2	51027619	834929	826833	rs1376791867	NC_000002.12:51027618:C:T
NM_001330078.2(NRXN1):c.2458A>C (p.Ser820Arg)	NRXN1	S783R, S803R, S816R, S812R, S819R, S793R, S798R, S811R, S820R, S860R	Pitt-Hopkins-like syndrome 2	Uncertain significance(Last reviewed: Aug 26, 2021)	criteria provided, single submitter	VCV000834202	2	50733672	2	50506534	834202	826816	rs2092232203	NC_000002.12:50506533:T:G
NC_000002.12:g.(?_50236769)_(50346969_?)dup	NRXN1		Pitt-Hopkins-like syndrome 2	Likely pathogenic(Last reviewed: Feb 4, 2019)	criteria provided, single submitter	VCV000833283	2	50463907 - 50574107			833283	819258
NC_000002.12:g.(?_50921849)_(51032054_?)dup	NRXN1		Pitt-Hopkins-like syndrome 2	Uncertain significance(Last reviewed: Jan 5, 2020)	criteria provided, single submitter	VCV000833133	2	51148987 - 51259192			833133	819262
NC_000002.12:g.(?_49943684)_(49943811_?)del	NRXN1		Pitt-Hopkins-like syndrome 2	Uncertain significance(Last reviewed: Nov 24, 2019)	criteria provided, single submitter	VCV000832777	2	50170822 - 50170949			832777	819257
NC_000002.12:g.(?_50620002)_(50623635_?)del	NRXN1		Pitt-Hopkins-like syndrome 2	Pathogenic(Last reviewed: Jul 25, 2019)	criteria provided, single submitter	VCV000831017	2	50847140 - 50850773			831017	819260
NC_000002.12:g.(?_50538233)_(50538656_?)del	NRXN1		Pitt-Hopkins-like syndrome 2	Uncertain significance(Last reviewed: May 24, 2019)	criteria provided, single submitter	VCV000830505	2	50765371 - 50765794			830505	819259
NM_001330078.2(NRXN1):c.4129-30181T>C	LOC114827832|NRXN1	L10S	Pitt-Hopkins-like syndrome 2	Benign(Last reviewed: May 28, 2019)	criteria provided, single submitter	VCV000801713	2	50201110	2	49973972	801713	790282	rs9636391	NC_000002.12:49973971:A:G
NM_001330078.2(NRXN1):c.1326A>G (p.Val442=)	NRXN1		Pitt-Hopkins-like syndrome 2	Likely benign(Last reviewed: Dec 31, 2019)	criteria provided, single submitter	VCV000799161	2	50780158	2	50553020	799161	781403	rs201485014	NC_000002.12:50553019:T:C
NM_001330078.2(NRXN1):c.2604C>T (p.His868=)	NRXN1		Pitt-Hopkins-like syndrome 2	Likely benign(Last reviewed: Jul 13, 2020)	criteria provided, single submitter	VCV000789879	2	50724746	2	50497608	789879	708306	rs367854771	NC_000002.12:50497607:G:A
NM_001330078.2(NRXN1):c.129C>T (p.Phe43=)	NRXN1		Pitt-Hopkins-like syndrome 2	Likely benign(Last reviewed: Jun 4, 2019)	criteria provided, single submitter	VCV000762056	2	51255283	2	51028145	762056	763356	rs554874239	NC_000002.12:51028144:G:A
NM_001330078.2(NRXN1):c.2817T>C (p.Asp939=)	NRXN1		not provided	Likely benign(Last reviewed: Jul 7, 2018)	criteria provided, single submitter	VCV000758690	2	50724533	2	50497395	758690	763353	rs370314907	NC_000002.12:50497394:A:G
NM_001330078.2(NRXN1):c.772+1127A>G	NRXN1		not provided	Likely benign(Last reviewed: Mar 28, 2018)	criteria provided, single submitter	VCV000757052	2	51253513	2	51026375	757052	763354	rs1575270748	NC_000002.12:51026374:T:C
NM_001330078.2(NRXN1):c.2841G>A (p.Gly947=)	NRXN1		Pitt-Hopkins-like syndrome 2	Likely benign(Last reviewed: Jul 11, 2019)	criteria provided, single submitter	VCV000752246	2	50724509	2	50497371	752246	763352	rs201264810	NC_000002.12:50497370:C:T
NM_001330078.2(NRXN1):c.2634A>T (p.Ala878=)	NRXN1		not provided	Likely benign(Last reviewed: Jun 8, 2018)	criteria provided, single submitter	VCV000749253	2	50724716	2	50497578	749253	747696	rs200543943	NC_000002.12:50497577:T:A
NM_001330078.2(NRXN1):c.4216+9A>G	NRXN1		Pitt-Hopkins-like syndrome 2	Likely benign(Last reviewed: Mar 28, 2019)	criteria provided, single submitter	VCV000749000	2	50170833	2	49943695	749000	759142	rs201702263	NC_000002.12:49943694:T:C
NM_001330078.2(NRXN1):c.1494A>G (p.Ala498=)	NRXN1		not provided	Likely benign(Last reviewed: May 9, 2018)	criteria provided, single submitter	VCV000744146	2	50779990	2	50552852	744146	747699	rs1173585957	NC_000002.12:50552851:T:C
NM_001330078.2(NRXN1):c.1965T>C (p.Asp655=)	NRXN1		not provided	Likely benign(Last reviewed: May 8, 2018)	criteria provided, single submitter	VCV000743583	2	50765569	2	50538431	743583	747698	rs1573455923	NC_000002.12:50538430:A:G
NM_001330078.2(NRXN1):c.4344C>T (p.Leu1448=)	NRXN1		Pitt-Hopkins-like syndrome 2	Likely benign(Last reviewed: Nov 1, 2021)	criteria provided, single submitter	VCV000738593	2	50149262	2	49922124	738593	747692	rs111725706	NC_000002.12:49922123:G:A
NM_001330078.2(NRXN1):c.1159-4C>A	NRXN1		not provided	Likely benign(Last reviewed: Dec 14, 2017)	criteria provided, single submitter	VCV000729515	2	50847325	2	50620187	729515	743956	rs1573821641	NC_000002.12:50620186:G:T
NM_001330078.2(NRXN1):c.1911C>T (p.Asn637=)	NRXN1		Pitt-Hopkins-like syndrome 2	Likely benign(Last reviewed: Mar 6, 2019)	criteria provided, single submitter	VCV000719876	2	50765623	2	50538485	719876	719903	rs201960393	NC_000002.12:50538484:G:A
NM_001330078.2(NRXN1):c.2347+9C>T	NRXN1		not provided	Likely benign(Last reviewed: Oct 24, 2017)	criteria provided, single submitter	VCV000715706	2	50758356	2	50531218	715706	730146	rs776217059	NC_000002.12:50531217:G:A
NM_001330078.2(NRXN1):c.4233A>C (p.Ala1411=)	NRXN1		Pitt-Hopkins-like syndrome 2	Likely benign(Last reviewed: Dec 31, 2019)	criteria provided, single submitter	VCV000715217	2	50149373	2	49922235	715217	719902	rs199973187	NC_000002.12:49922234:T:G
NM_001330078.2(NRXN1):c.855G>A (p.Thr285=)	NRXN1		Pitt-Hopkins-like syndrome 2	Likely benign(Last reviewed: Oct 10, 2021)	criteria provided, single submitter	VCV000704029	2	50850731	2	50623593	704029	691184	rs201753471	NC_000002.12:50623592:C:T
NM_001330078.2(NRXN1):c.3547-10T>G	NRXN1		Pitt-Hopkins-like syndrome 2	Likely benign(Last reviewed: Nov 1, 2021)	criteria provided, single submitter	VCV000704018	2	50318642	2	50091504	704018	695148	rs201072369	NC_000002.12:50091503:A:C
NM_001330078.2(NRXN1):c.9G>A (p.Thr3=)	NRXN1		not provided	Likely benign(Last reviewed: May 30, 2018)	criteria provided, single submitter	VCV000699584	2	51255403	2	51028265	699584	686226	rs770820205	NC_000002.12:51028264:C:T
NM_001330078.2(NRXN1):c.588C>G (p.Pro196=)	NRXN1		Pitt-Hopkins-like syndrome 2	Likely benign(Last reviewed: Mar 28, 2019)	criteria provided, single submitter	VCV000697222	2	51254824	2	51027686	697222	683504	rs201644834	NC_000002.12:51027685:G:C
NM_001330078.2(NRXN1):c.76G>A (p.Glu26Lys)	NRXN1	E26K	Pitt-Hopkins-like syndrome 2	Uncertain significance(Last reviewed: Aug 20, 2021)	criteria provided, single submitter	VCV000665839	2	51255336	2	51028198	665839	630395	rs201847846	NC_000002.12:51028197:C:T
NM_001330078.2(NRXN1):c.2488G>T (p.Ala830Ser)	NRXN1	A803S, A870S, A822S, A793S, A813S, A830S, A808S, A821S, A826S, A829S	Pitt-Hopkins-like syndrome 2	Uncertain significance(Last reviewed: Aug 12, 2021)	criteria provided, single submitter	VCV000661374	2	50733642	2	50506504	661374	630379	rs759806453	NC_000002.12:50506503:C:A
NM_001330078.2(NRXN1):c.3718+8A>G	NRXN1		Pitt-Hopkins-like syndrome 2	Uncertain significance(Last reviewed: Sep 2, 2021)	criteria provided, single submitter	VCV000661366	2	50318453	2	50091315	661366	650941	rs939526667	NC_000002.12:50091314:T:C
NM_001330078.2(NRXN1):c.65G>A (p.Gly22Asp)	NRXN1	G22D	Pitt-Hopkins-like syndrome 2	Uncertain significance(Last reviewed: Aug 26, 2021)	criteria provided, single submitter	VCV000661069	2	51255347	2	51028209	661069	630396	rs1575279682	NC_000002.12:51028208:C:T
NM_001330078.2(NRXN1):c.342G>T (p.Trp114Cys)	NRXN1	W114C	Pitt-Hopkins-like syndrome 2	Uncertain significance(Last reviewed: Aug 13, 2021)	criteria provided, single submitter	VCV000660195	2	51255070	2	51027932	660195	630393	rs1575278010	NC_000002.12:51027931:C:A
NM_001330078.2(NRXN1):c.435G>T (p.Arg145Ser)	NRXN1	R145S	Pitt-Hopkins-like syndrome 2	Uncertain significance(Last reviewed: Aug 26, 2021)	criteria provided, single submitter	VCV000660194	2	51254977	2	51027839	660194	630391	rs1303388955	NC_000002.12:51027838:C:A
NM_001330078.2(NRXN1):c.2497+5A>G	NRXN1		Pitt-Hopkins-like syndrome 2	Uncertain significance(Last reviewed: Sep 2, 2021)	criteria provided, single submitter	VCV000659930	2	50733628	2	50506490	659930	651000	rs1573307996	NC_000002.12:50506489:T:C
NM_001330078.2(NRXN1):c.499C>A (p.Leu167Ile)	NRXN1	L167I	Pitt-Hopkins-like syndrome 2	Uncertain significance(Last reviewed: Nov 27, 2021)	criteria provided, single submitter	VCV000658371	2	51254913	2	51027775	658371	630390	rs753449110	NC_000002.12:51027774:G:T
NM_001330078.2(NRXN1):c.11C>T (p.Ala4Val)	NRXN1	A4V	Pitt-Hopkins-like syndrome 2	Uncertain significance(Last reviewed: Aug 30, 2021)	criteria provided, single submitter	VCV000658211	2	51255401	2	51028263	658211	630397	rs1198368082	NC_000002.12:51028262:G:A
NM_001330078.2(NRXN1):c.407A>C (p.Lys136Thr)	NRXN1	K136T	Pitt-Hopkins-like syndrome 2	Uncertain significance(Last reviewed: Aug 28, 2021)	criteria provided, single submitter	VCV000657579	2	51255005	2	51027867	657579	630392	rs202118977	NC_000002.12:51027866:T:G
NM_001330078.2(NRXN1):c.1593G>C (p.Lys531Asn)	NRXN1	K518N, K503N, K530N, K571N, K523N, K513N, K527N, K531N	Pitt-Hopkins-like syndrome 2	Uncertain significance(Last reviewed: Sep 1, 2021)	criteria provided, single submitter	VCV000657166	2	50779891	2	50552753	657166	630383	rs1573517782	NC_000002.12:50552752:C:G
NM_001330078.2(NRXN1):c.202C>G (p.Leu68Val)	NRXN1	L68V	Pitt-Hopkins-like syndrome 2	Uncertain significance(Last reviewed: Sep 1, 2021)	criteria provided, single submitter	VCV000656904	2	51255210	2	51028072	656904	630394	rs1160149775	NC_000002.12:51028071:G:C
NC_000002.12:g.(?_50538233)_(50553045_?)del	NRXN1		Pitt-Hopkins-like syndrome 2	Pathogenic(Last reviewed: Aug 18, 2018)	criteria provided, single submitter	VCV000656843	2	50765371 - 50780183	2	50538233 - 50553045	656843	650806
NM_001330078.2(NRXN1):c.3630G>T (p.Gly1210=)	NRXN1		Pitt-Hopkins-like syndrome 2	Uncertain significance(Last reviewed: Aug 27, 2021)	criteria provided, single submitter	VCV000656212	2	50318549	2	50091411	656212	630374	rs200865423	NC_000002.12:50091410:C:A
NM_001330078.2(NRXN1):c.740G>A (p.Arg247Gln)	NRXN1	R247Q	Pitt-Hopkins-like syndrome 2	Uncertain significance(Last reviewed: Sep 1, 2021)	criteria provided, single submitter	VCV000655624	2	51254672	2	51027534	655624	630386	rs1478221604	NC_000002.12:51027533:C:T
NM_001330078.2(NRXN1):c.3842C>A (p.Thr1281Asn)	NRXN1	T1214N, T1229N, T1259N, T1272N, T1224N, T1277N, T246N, T1273N, T1281N, T216N, T1234N, T1251N, T1280N, T1321N	Pitt-Hopkins-like syndrome 2	Uncertain significance(Last reviewed: Dec 12, 2018)	criteria provided, single submitter	VCV000655491	2	50280695	2	50053557	655491	630372	rs1573629404	NC_000002.12:50053556:G:T
NM_001330078.2(NRXN1):c.4094G>T (p.Arg1365Ile)	NRXN1	R1335I, R1356I, R1364I, R1405I, R1343I, R1357I, R300I, R1298I, R1313I, R1318I, R1308I, R1361I, R1365I, R330I	Pitt-Hopkins-like syndrome 2	Uncertain significance(Last reviewed: Jul 24, 2018)	criteria provided, single submitter	VCV000654740	2	50280443	2	50053305	654740	630370	rs1220949138	NC_000002.12:50053304:C:A
NM_001330078.2(NRXN1):c.664G>A (p.Glu222Lys)	NRXN1	E222K	Pitt-Hopkins-like syndrome 2	Uncertain significance(Last reviewed: Oct 19, 2021)	criteria provided, single submitter	VCV000653084	2	51254748	2	51027610	653084	630387	rs1575276127	NC_000002.12:51027609:C:T
NM_001330078.2(NRXN1):c.3770G>A (p.Arg1257Gln)	NRXN1	R1249Q, R1256Q, R1257Q, R1235Q, R1248Q, R1253Q, R222Q, R1297Q	Pitt-Hopkins-like syndrome 2	Uncertain significance(Last reviewed: Nov 6, 2021)	criteria provided, single submitter	VCV000651288	2	50282131	2	50054993	651288	630373	rs1573636785	NC_000002.12:50054992:C:T
NM_001330078.2(NRXN1):c.1424A>G (p.Asn475Ser)	NRXN1	N457S, N474S, N475S, N447S, N462S, N515S, N467S, N471S	Pitt-Hopkins-like syndrome 2	Uncertain significance(Last reviewed: Sep 1, 2021)	criteria provided, single submitter	VCV000650658	2	50780060	2	50552922	650658	630384	rs751754721	NC_000002.12:50552921:T:C
NM_001330078.2(NRXN1):c.2268G>A (p.Met756Ile)	NRXN1	M755I, M756I, M743I, M748I, M752I, M728I, M738I, M796I	Pitt-Hopkins-like syndrome 2	Uncertain significance(Last reviewed: Aug 28, 2021)	criteria provided, single submitter	VCV000649738	2	50758444	2	50531306	649738	630381	rs201741425	NC_000002.12:50531305:C:T
NM_001330078.2(NRXN1):c.2410C>A (p.Leu804Ile)	NRXN1	L777I, L796I, L803I, L844I, L767I, L804I, L782I, L787I, L795I, L800I	Pitt-Hopkins-like syndrome 2	Uncertain significance(Last reviewed: Aug 24, 2021)	criteria provided, single submitter	VCV000645175	2	50733720	2	50506582	645175	630380	rs763449110	NC_000002.12:50506581:G:T
NM_001330078.2(NRXN1):c.2837G>T (p.Ser946Ile)	NRXN1	S937I, S942I, S945I, S986I, S919I, S924I, S946I, S909I, S938I, S929I	Pitt-Hopkins-like syndrome 2	Uncertain significance(Last reviewed: Dec 2, 2021)	criteria provided, single submitter	VCV000644164	2	50724513	2	50497375	644164	630375	rs201337797	NC_000002.12:50497374:C:A
NM_001330078.2(NRXN1):c.1221G>A (p.Met407Ile)	NRXN1	M406I, M379I, M399I, M389I, M394I, M403I, M407I, M447I	Pitt-Hopkins-like syndrome 2	Uncertain significance(Last reviewed: Aug 28, 2021)	criteria provided, single submitter	VCV000643304	2	50847259	2	50620121	643304	630385	rs373954439	NC_000002.12:50620120:C:T
NM_001330078.2(NRXN1):c.2518A>T (p.Thr840Ser)	NRXN1	T840S, T880S, T803S, T818S, T836S, T813S, T823S, T832S, T831S, T839S	Pitt-Hopkins-like syndrome 2	Uncertain significance(Last reviewed: Aug 27, 2021)	criteria provided, single submitter	VCV000640249	2	50724832	2	50497694	640249	630377	rs1573258498	NC_000002.12:50497693:T:A
NM_001330078.2(NRXN1):c.2492T>C (p.Met831Thr)	NRXN1	M814T, M827T, M871T, M822T, M823T, M831T, M794T, M809T, M804T, M830T	Pitt-Hopkins-like syndrome 2	Uncertain significance(Last reviewed: Aug 26, 2021)	criteria provided, single submitter	VCV000640055	2	50733638	2	50506500	640055	630378	rs1573308071	NC_000002.12:50506499:A:G
Single allele	NRXN1		Neurodevelopmental disorder	Uncertain significance(Last reviewed: Apr 9, 2019)	criteria provided, single submitter	VCV000635944	2	51158216 - 51586885			635944	623757
NC_000002.12:g.(?_50528605)_(50553045_?)del	NRXN1		Pitt-Hopkins-like syndrome 2	Pathogenic(Last reviewed: Apr 23, 2018)	criteria provided, single submitter	VCV000584283	2	50755743 - 50780183	2	50528605 - 50553045	584283	557511
NM_001330078.2(NRXN1):c.2171G>C (p.Ser724Thr)	NRXN1	S764T, S696T, S716T, S706T, S711T, S724T, S720T, S723T	Pitt-Hopkins-like syndrome 2	Uncertain significance(Last reviewed: Aug 31, 2021)	criteria provided, single submitter	VCV000583246	2	50758541	2	50531403	583246	558620	rs1558890325	NC_000002.12:50531402:C:G
NM_001330078.2(NRXN1):c.20A>T (p.Gln7Leu)	NRXN1	Q7L	Pitt-Hopkins-like syndrome 2	Uncertain significance(Last reviewed: Sep 1, 2021)	criteria provided, single submitter	VCV000582406	2	51255392	2	51028254	582406	558243	rs1558617775	NC_000002.12:51028253:T:A
NM_001330078.2(NRXN1):c.3364C>T (p.Pro1122Ser)	NRXN1	P1162S, P1113S, P1121S, P1085S, P1122S, P1095S, P1105S, P1114S, P1100S, P1118S	Pitt-Hopkins-like syndrome 2	Uncertain significance(Last reviewed: Aug 24, 2021)	criteria provided, single submitter	VCV000581290	2	50692580	2	50465442	581290	560846	rs1442195856	NC_000002.12:50465441:G:A
NM_001330078.2(NRXN1):c.772+1063C>T	NRXN1	P268L	Pitt-Hopkins-like syndrome 2	Uncertain significance(Last reviewed: Aug 27, 2021)	criteria provided, single submitter	VCV000581165	2	51253577	2	51026439	581165	561846	rs184695687	NC_000002.12:51026438:G:A
NM_001330078.2(NRXN1):c.672G>T (p.Glu224Asp)	NRXN1	E224D	Pitt-Hopkins-like syndrome 2	Uncertain significance(Last reviewed: Dec 15, 2021)	criteria provided, single submitter	VCV000581102	2	51254740	2	51027602	581102	560865	rs1011679353	NC_000002.12:51027601:C:A
NM_001330078.2(NRXN1):c.4247C>G (p.Pro1416Arg)	NRXN1	P1456R, P1346R, P1349R, P1405R, P1408R, P1415R, P48R, P1361R, P1369R, P1386R, P1394R, P351R, P381R, P51R, P1356R, P1416R, P348R, P1407R, P1409R, P1413R, P378R	Pitt-Hopkins-like syndrome 2	Uncertain significance(Last reviewed: Aug 31, 2021)	criteria provided, single submitter	VCV000580023	2	50149359	2	49922221	580023	558612	rs199697191	NC_000002.12:49922220:G:C
NM_001330078.2(NRXN1):c.2346A>C (p.Leu782=)	NRXN1		Pitt-Hopkins-like syndrome 2	Uncertain significance(Last reviewed: Feb 6, 2018)	criteria provided, single submitter	VCV000579581	2	50758366	2	50531228	579581	561833	rs764741914	NC_000002.12:50531227:T:G
NM_001330078.2(NRXN1):c.446T>C (p.Val149Ala)	NRXN1	V149A	Pitt-Hopkins-like syndrome 2	Uncertain significance(Last reviewed: Dec 16, 2021)	criteria provided, single submitter	VCV000576307	2	51254966	2	51027828	576307	560866	rs759122060	NC_000002.12:51027827:A:G
NM_001330078.2(NRXN1):c.2132C>T (p.Ser711Phe)	NRXN1	S751F, S698F, S711F, S683F, S693F, S703F, S710F, S707F	Pitt-Hopkins-like syndrome 2	Uncertain significance(Last reviewed: Aug 26, 2021)	criteria provided, single submitter	VCV000574502	2	50765402	2	50538264	574502	560858	rs1558901426	NC_000002.12:50538263:G:A
NM_001330078.2(NRXN1):c.1796C>G (p.Thr599Ser)	NRXN1	T639S, T571S, T581S, T598S, T599S, T586S, T591S, T595S	Pitt-Hopkins-like syndrome 2	Uncertain significance(Last reviewed: Aug 26, 2021)	criteria provided, single submitter	VCV000574501	2	50765738	2	50538600	574501	558241	rs1558902953	NC_000002.12:50538599:G:C
NM_001330078.2(NRXN1):c.2717C>T (p.Pro906Leu)	NRXN1	P946L, P884L, P906L, P889L, P905L, P869L, P897L, P898L, P879L, P902L	Pitt-Hopkins-like syndrome 2	Uncertain significance(Last reviewed: Aug 31, 2021)	criteria provided, single submitter	VCV000574160	2	50724633	2	50497495	574160	558616	rs1558833706	NC_000002.12:50497494:G:A
NM_001330078.2(NRXN1):c.3775G>C (p.Gly1259Arg)	NRXN1	G1299R, G1250R, G1251R, G1259R, G224R, G1255R, G1258R, G1237R	Pitt-Hopkins-like syndrome 2	Uncertain significance(Last reviewed: Aug 31, 2021)	criteria provided, single submitter	VCV000573853	2	50282126	2	50054988	573853	561829	rs1558780258	NC_000002.12:50054987:C:G
NM_001330078.2(NRXN1):c.3869G>T (p.Gly1290Val)	NRXN1	G1330V, G1243V, G1281V, G225V, G255V, G1223V, G1238V, G1286V, G1233V, G1282V, G1289V, G1290V, G1260V, G1268V	Pitt-Hopkins-like syndrome 2	Uncertain significance(Last reviewed: Aug 28, 2021)	criteria provided, single submitter	VCV000573592	2	50280668	2	50053530	573592	558614	rs1558777086	NC_000002.12:50053529:C:A
NM_001330078.2(NRXN1):c.4088C>A (p.Ala1363Asp)	NRXN1	A1403D, A1306D, A1333D, A1355D, A1354D, A1363D, A1296D, A1311D, A1316D, A1341D, A1359D, A1362D, A298D, A328D	Pitt-Hopkins-like syndrome 2	Uncertain significance(Last reviewed: Aug 30, 2021)	criteria provided, single submitter	VCV000568592	2	50280449	2	50053311	568592	558239	rs781551221	NC_000002.12:50053310:G:T
NM_001330078.2(NRXN1):c.2323C>T (p.Arg775Cys)	NRXN1	R815C, R775C, R757C, R767C, R771C, R747C, R762C, R774C	Pitt-Hopkins-like syndrome 2	Uncertain significance(Last reviewed: Aug 27, 2021)	criteria provided, single submitter	VCV000567573	2	50758389	2	50531251	567573	558618	rs201387857	NC_000002.12:50531250:G:A
NM_001330078.2(NRXN1):c.348C>A (p.Ser116Arg)	NRXN1	S116R	Pitt-Hopkins-like syndrome 2	Uncertain significance(Last reviewed: Mar 2, 2017)	criteria provided, single submitter	VCV000547931	2	51255064	2	51027926	547931	538351	rs764148223	NC_000002.12:51027925:G:T
NC_000002.12:g.(?_50053251)_(50055064_?)del	NRXN1		Pitt-Hopkins-like syndrome 2	Pathogenic(Last reviewed: Sep 29, 2017)	criteria provided, single submitter	VCV000539897	2	50280389 - 50282202	2	50053251 - 50055064	539897	516220
NM_001330078.2(NRXN1):c.3365-3C>T	NRXN1		Pitt-Hopkins-like syndrome 2	Uncertain significance(Last reviewed: Sep 1, 2021)	criteria provided, single submitter	VCV000539892	2	50464111	2	50236973	539892	518551	rs1553807559	NC_000002.12:50236972:G:A
NM_001330078.2(NRXN1):c.3718+7A>G	NRXN1		Pitt-Hopkins-like syndrome 2	Likely benign(Last reviewed: Aug 3, 2017)	criteria provided, single submitter	VCV000539891	2	50318454	2	50091316	539891	518486	rs752561425	NC_000002.12:50091315:T:C
NM_001330078.2(NRXN1):c.1800T>C (p.Ala600=)	NRXN1		Pitt-Hopkins-like syndrome 2	Likely benign(Last reviewed: Aug 21, 2017)	criteria provided, single submitter	VCV000539890	2	50765734	2	50538596	539890	518500	rs1553760251	NC_000002.12:50538595:A:G
NM_001330078.2(NRXN1):c.546G>A (p.Gly182=)	NRXN1		Pitt-Hopkins-like syndrome 2	Likely benign(Last reviewed: Oct 18, 2017)	criteria provided, single submitter	VCV000539889	2	51254866	2	51027728	539889	518501	rs1464488808	NC_000002.12:51027727:C:T
NM_001330078.2(NRXN1):c.2446C>A (p.Arg816=)	NRXN1		Pitt-Hopkins-like syndrome 2	Likely benign(Last reviewed: Jan 18, 2020)	criteria provided, single submitter	VCV000539888	2	50733684	2	50506546	539888	518618	rs200325059	NC_000002.12:50506545:G:T
NM_001330078.2(NRXN1):c.1551C>G (p.Ile517Met)	NRXN1	I557M, I509M, I517M, I504M, I516M, I489M, I499M, I513M	Pitt-Hopkins-like syndrome 2	Uncertain significance(Last reviewed: Aug 30, 2021)	criteria provided, single submitter	VCV000539884	2	50779933	2	50552795	539884	518554	rs1553778339	NC_000002.12:50552794:G:C
NM_001330078.2(NRXN1):c.1647C>A (p.His549Gln)	NRXN1	H589Q, H531Q, H536Q, H541Q, H521Q, H545Q, H548Q, H549Q	Pitt-Hopkins-like syndrome 2	Uncertain significance(Last reviewed: Dec 16, 2021)	criteria provided, single submitter	VCV000539883	2	50779837	2	50552699	539883	518496	rs201152575	NC_000002.12:50552698:G:T
NM_001330078.2(NRXN1):c.113G>A (p.Gly38Asp)	NRXN1	G38D	Pitt-Hopkins-like syndrome 2	Uncertain significance(Last reviewed: Aug 13, 2021)	criteria provided, single submitter	VCV000539881	2	51255299	2	51028161	539881	518628	rs1553517468	NC_000002.12:51028160:C:T
NM_001330078.2(NRXN1):c.652G>C (p.Glu218Gln)	NRXN1	E218Q	Pitt-Hopkins-like syndrome 2	Uncertain significance(Last reviewed: Aug 30, 2021)	criteria provided, single submitter	VCV000539878	2	51254760	2	51027622	539878	518503	rs756078185	NC_000002.12:51027621:C:G
NM_001330078.2(NRXN1):c.515C>T (p.Ala172Val)	NRXN1	A172V	Pitt-Hopkins-like syndrome 2	Uncertain significance(Last reviewed: Aug 28, 2021)	criteria provided, single submitter	VCV000539876	2	51254897	2	51027759	539876	518622	rs199986986	NC_000002.12:51027758:G:A
NM_001330078.2(NRXN1):c.325G>C (p.Val109Leu)	NRXN1	V109L	Pitt-Hopkins-like syndrome 2	Uncertain significance(Last reviewed: Nov 26, 2021)	criteria provided, single submitter	VCV000539875	2	51255087	2	51027949	539875	518557	rs779979011	NC_000002.12:51027948:C:G
NM_001330078.2(NRXN1):c.4337T>A (p.Leu1446His)	NRXN1	L1486H, L1376H, L1416H, L1437H, L1386H, L1399H, L1435H, L1443H, L378H, L408H, L81H, L1379H, L1445H, L1446H, L381H, L411H, L1391H, L1424H, L1438H, L1439H, L78H	Pitt-Hopkins-like syndrome 2	Uncertain significance(Last reviewed: Aug 31, 2021)	criteria provided, single submitter	VCV000539873	2	50149269	2	49922131	539873	518484	rs1293864569	NC_000002.12:49922130:A:T
NM_001330078.2(NRXN1):c.3245-10T>G	NRXN1		Pitt-Hopkins-like syndrome 2	Uncertain significance(Last reviewed: Sep 1, 2021)	criteria provided, single submitter	VCV000539872	2	50692709	2	50465571	539872	518493	rs1553645389	NC_000002.12:50465570:A:C
NM_001330078.2(NRXN1):c.3364+13144G>A	NRXN1		Pitt-Hopkins-like syndrome 2	Uncertain significance(Last reviewed: Oct 25, 2017)	criteria provided, single submitter	VCV000522844	2	50679436	2	50452298	522844	513413	rs188620205	NC_000002.12:50452297:C:T
NM_001330078.2(NRXN1):c.3039C>G (p.Ile1013Met)	NRXN1	I1053M, I1005M, I1012M, I976M, I991M, I996M, I1009M, I1013M, I986M, I1004M	Pitt-Hopkins-like syndrome 2	Uncertain significance(Last reviewed: Jan 16, 2018)	criteria provided, single submitter	VCV000520417	2	50723074	2	50495936	520417	511023	rs1553698285	NC_000002.12:50495935:G:C
NM_001330078.2(NRXN1):c.881A>G (p.Tyr294Cys)	NRXN1	Y327C, Y294C, Y290C, Y293C, Y274C, Y284C	Pitt-Hopkins-like syndrome 2	Uncertain significance(Last reviewed: Aug 26, 2021)	criteria provided, single submitter	VCV000472654	2	50850705	2	50623567	472654	451713	rs781054571	NC_000002.12:50623566:T:C
NM_001330078.2(NRXN1):c.772+1045G>A	NRXN1	G262D	Pitt-Hopkins-like syndrome 2	Uncertain significance(Last reviewed: Aug 24, 2021)	criteria provided, single submitter	VCV000472652	2	51253595	2	51026457	472652	451705	rs372181288	NC_000002.12:51026456:C:T
NM_001330078.2(NRXN1):c.753C>A (p.Arg251=)	NRXN1		Pitt-Hopkins-like syndrome 2	Likely benign(Last reviewed: Mar 6, 2020)	criteria provided, single submitter	VCV000472651	2	51254659	2	51027521	472651	451366	rs770481343	NC_000002.12:51027520:G:T
NM_001330078.2(NRXN1):c.3378T>C (p.Tyr1126=)	NRXN1		Pitt-Hopkins-like syndrome 2	Likely benign(Last reviewed: Sep 20, 2020)	criteria provided, single submitter	VCV000472648	2	50464095	2	50236957	472648	451520	rs1420076341	NC_000002.12:50236956:A:G
NM_001330078.2(NRXN1):c.3046G>A (p.Gly1016Arg)	NRXN1	G1056R, G1016R, G1008R, G1012R, G979R, G994R, G999R, G1007R, G1015R, G989R	Pitt-Hopkins-like syndrome 2	Uncertain significance(Last reviewed: Aug 30, 2021)	criteria provided, single submitter	VCV000472646	2	50723067	2	50495929	472646	451709	rs1553698219	NC_000002.12:50495928:C:T
NM_001330078.2(NRXN1):c.276C>T (p.Ser92=)	NRXN1		Pitt-Hopkins-like syndrome 2	Likely benign(Last reviewed: Apr 21, 2017)	criteria provided, single submitter	VCV000472644	2	51255136	2	51027998	472644	451367	rs1553516780	NC_000002.12:51027997:G:A
NM_001330078.2(NRXN1):c.2526G>A (p.Leu842=)	NRXN1		Pitt-Hopkins-like syndrome 2	Likely benign(Last reviewed: Apr 27, 2017)	criteria provided, single submitter	VCV000472643	2	50724824	2	50497686	472643	451691	rs868353645	NC_000002.12:50497685:C:T
NM_001330078.2(NRXN1):c.2488G>C (p.Ala830Pro)	NRXN1	A870P, A793P, A813P, A826P, A829P, A830P, A822P, A803P, A808P, A821P	Pitt-Hopkins-like syndrome 2	Uncertain significance(Last reviewed: Aug 26, 2021)	criteria provided, single submitter	VCV000472642	2	50733642	2	50506504	472642	451710	rs759806453	NC_000002.12:50506503:C:G
NM_001330078.2(NRXN1):c.2476G>A (p.Asp826Asn)	NRXN1	D866N, D804N, D826N, D789N, D799N, D809N, D817N, D818N, D822N, D825N	Pitt-Hopkins-like syndrome 2	Uncertain significance(Last reviewed: Aug 28, 2021)	criteria provided, single submitter	VCV000472641	2	50733654	2	50506516	472641	451360	rs3185852	NC_000002.12:50506515:C:T
NM_001330078.2(NRXN1):c.1996G>A (p.Ala666Thr)	NRXN1	A706T, A653T, A666T, A638T, A662T, A648T, A658T, A665T	Pitt-Hopkins-like syndrome 2	Uncertain significance(Last reviewed: Aug 31, 2021)	criteria provided, single submitter	VCV000472640	2	50765538	2	50538400	472640	451525	rs201731350	NC_000002.12:50538399:C:T
NM_001330078.2(NRXN1):c.1679C>A (p.Thr560Asn)	NRXN1	T600N, T532N, T542N, T547N, T552N, T559N, T560N, T556N	Pitt-Hopkins-like syndrome 2	Uncertain significance(Last reviewed: Sep 1, 2021)	criteria provided, single submitter	VCV000472639	2	50779805	2	50552667	472639	451692	rs200332295	NC_000002.12:50552666:G:T
NM_001330078.2(NRXN1):c.1269C>T (p.Ala423=)	NRXN1		Pitt-Hopkins-like syndrome 2	Likely benign(Last reviewed: Jun 29, 2017)	criteria provided, single submitter	VCV000472638	2	50847211	2	50620073	472638	451530	rs753264637	NC_000002.12:50620072:G:A
NM_001330078.2(NRXN1):c.105C>T (p.Gly35=)	NRXN1		Pitt-Hopkins-like syndrome 2	Uncertain significance(Last reviewed: Oct 12, 2021)	criteria provided, single submitter	VCV000472635	2	51255307	2	51028169	472635	451533	rs55640811	NC_000002.12:51028168:G:A
NC_000002.12:g.(?_49921924)_(49943811_?)del	NRXN1		Pitt-Hopkins-like syndrome 2	Uncertain significance(Last reviewed: May 17, 2017)	criteria provided, single submitter	VCV000472634	2	50149062 - 50170949	2	49921924 - 49943811	472634	448593
NM_001330078.2(NRXN1):c.859A>C (p.Lys287Gln)	NRXN1	K320Q, K286Q, K267Q, K277Q, K283Q, K287Q	not specified	Uncertain significance(Last reviewed: Apr 11, 2017)	criteria provided, single submitter	VCV000447887	2	50850727	2	50623589	447887	440721	rs1257232783	NC_000002.12:50623588:T:G
GRCh37/hg19 2p16.3(chr2:51146817-51854353)x1	NRXN1		See cases	Pathogenic(Last reviewed: Sep 30, 2014)	no assertion criteria provided	VCV000443306	2	51146817 - 51854353			443306	436968
GRCh37/hg19 2p16.3(chr2:51238789-51309967)x1	NRXN1		See cases	Pathogenic(Last reviewed: Jun 3, 2014)	no assertion criteria provided	VCV000443222	2	51238789 - 51309967			443222	436884
GRCh37/hg19 2p16.3(chr2:50905757-51249333)x1	NRXN1		See cases	Pathogenic(Last reviewed: Aug 5, 2015)	no assertion criteria provided	VCV000442739	2	50905757 - 51249333			442739	436401
GRCh37/hg19 2p16.3(chr2:51113043-51257100)x1	NRXN1		See cases	Pathogenic(Last reviewed: Mar 5, 2015)	no assertion criteria provided	VCV000442596	2	51113043 - 51257100			442596	436258
GRCh37/hg19 2p16.3(chr2:51078335-51562416)x1	NRXN1		See cases	Pathogenic(Last reviewed: Dec 16, 2014)	no assertion criteria provided	VCV000442554	2	51078335 - 51562416			442554	436216
GRCh37/hg19 2p16.3(chr2:50707763-50793781)x1	NRXN1		See cases	Pathogenic(Last reviewed: Dec 2, 2014)	no assertion criteria provided	VCV000442142	2	50707763 - 50793781			442142	435804
GRCh37/hg19 2p16.3(chr2:51229995-51363342)x1	NRXN1		See cases	Pathogenic(Last reviewed: Oct 22, 2014)	no assertion criteria provided	VCV000442123	2	51229995 - 51363342			442123	435785
GRCh37/hg19 2p16.3(chr2:51225621-51337449)x1	NRXN1		See cases	Pathogenic(Last reviewed: Feb 5, 2015)	no assertion criteria provided	VCV000442076	2	51225621 - 51337449			442076	435738
GRCh37/hg19 2p16.3(chr2:50964034-51227294)x1	NRXN1		See cases	Pathogenic(Last reviewed: May 16, 2014)	no assertion criteria provided	VCV000441938	2	50964034 - 51227294			441938	435600
GRCh37/hg19 2p16.3(chr2:50844015-51586061)x1	NRXN1		See cases	Likely pathogenic(Last reviewed: May 16, 2014)	no assertion criteria provided	VCV000441539	2	50844015 - 51586061			441539	435201
NM_001330078.2(NRXN1):c.656_664dup (p.Ala219_Glu221dup)	NRXN1		not specified	Uncertain significance(Last reviewed: Mar 10, 2017)	criteria provided, single submitter	VCV000436042	2	51254747 - 51254748	2	51027609 - 51027610	436042	428072	rs546508545	NC_000002.12:51027609:CCTCGCCCGCCTCGC:CCTCGCCCGCCTCGCCCGCCTCGC
NM_001330078.2(NRXN1):c.3009A>T (p.Val1003=)	NRXN1		not specified	Likely benign(Last reviewed: Nov 22, 2016)	criteria provided, single submitter	VCV000436041	2	50723104	2	50495966	436041	428067	rs781048514	NC_000002.12:50495965:T:A
NM_001330078.2(NRXN1):c.668G>A (p.Gly223Asp)	NRXN1	G223D	not specified	Uncertain significance(Last reviewed: Nov 10, 2015)	criteria provided, single submitter	VCV000436038	2	51254744	2	51027606	436038	428071	rs200490872	NC_000002.12:51027605:C:T
NM_001330078.2(NRXN1):c.1296C>T (p.Asn432=)	NRXN1		not specified	Uncertain significance(Last reviewed: Apr 15, 2016)	criteria provided, single submitter	VCV000436036	2	50847184	2	50620046	436036	428069	rs1259694734	NC_000002.12:50620045:G:A
NM_001330078.2(NRXN1):c.1648C>G (p.Leu550Val)	NRXN1	L590V, L522V, L537V, L549V, L542V, L532V, L546V, L550V	not specified	Uncertain significance(Last reviewed: Mar 14, 2016)	criteria provided, single submitter	VCV000436035	2	50779836	2	50552698	436035	428068	rs1295091945	NC_000002.12:50552697:G:C
NM_001330078.2(NRXN1):c.3192C>T (p.Asp1064=)	NRXN1		not specified	Likely benign(Last reviewed: Oct 6, 2016)	criteria provided, single submitter	VCV000436034	2	50699488	2	50472350	436034	428066	rs199580594	NC_000002.12:50472349:G:A
NM_001330078.2(NRXN1):c.3181C>T (p.Arg1061Trp)	NRXN1	R1101W, R1044W, R1052W, R1061W, R1053W, R1024W, R1034W, R1039W, R1057W, R1060W	Pitt-Hopkins-like syndrome 2	Uncertain significance(Last reviewed: Aug 28, 2021)	criteria provided, single submitter	VCV000411166	2	50699499	2	50472361	411166	393023	rs765632172	NC_000002.12:50472360:G:A
NM_001330078.2(NRXN1):c.2261T>C (p.Ile754Thr)	NRXN1	I794T, I726T, I736T, I741T, I754T, I746T, I750T, I753T	Pitt-Hopkins-like syndrome 2	Uncertain significance(Last reviewed: Aug 27, 2021)	criteria provided, single submitter	VCV000411164	2	50758451	2	50531313	411164	393061	rs1060503178	NC_000002.12:50531312:A:G
NM_001330078.2(NRXN1):c.2483A>C (p.Gln828Pro)	NRXN1	Q868P, Q791P, Q811P, Q824P, Q820P, Q828P, Q801P, Q806P, Q827P, Q819P	Pitt-Hopkins-like syndrome 2	Uncertain significance(Last reviewed: Aug 31, 2021)	criteria provided, single submitter	VCV000411163	2	50733647	2	50506509	411163	393025	rs1060503177	NC_000002.12:50506508:T:G
NM_001330078.2(NRXN1):c.150C>T (p.Cys50=)	NRXN1		Pitt-Hopkins-like syndrome 2	Uncertain significance(Last reviewed: Aug 20, 2021)	criteria provided, single submitter	VCV000411162	2	51255262	2	51028124	411162	393028	rs1057518563	NC_000002.12:51028123:G:A
NM_001330078.2(NRXN1):c.1786A>T (p.Thr596Ser)	NRXN1	T636S, T568S, T578S, T592S, T595S, T596S, T583S, T588S	Pitt-Hopkins-like syndrome 2	Uncertain significance(Last reviewed: Aug 31, 2021)	criteria provided, single submitter	VCV000411161	2	50765748	2	50538610	411161	393408	rs1060503176	NC_000002.12:50538609:T:A
NM_001330078.2(NRXN1):c.4352C>T (p.Ala1451Val)	NRXN1	A1491V, A1396V, A1442V, A1443V, A83V, A1384V, A1440V, A1381V, A1391V, A1421V, A1429V, A1450V, A1451V, A386V, A86V, A1404V, A1444V, A1448V, A383V, A413V, A416V	Pitt-Hopkins-like syndrome 2	Uncertain significance(Last reviewed: Aug 27, 2021)	criteria provided, single submitter	VCV000411160	2	50149254	2	49922116	411160	393218	rs1060503175	NC_000002.12:49922115:G:A
GRCh37/hg19 2p16.3(chr2:51083410-51314371)x1	NRXN1		See cases	Pathogenic	no assertion criteria provided	VCV000395591	2	51083410 - 51314371			395591	382484
GRCh37/hg19 2p16.3(chr2:50573838-50579293)x3	NRXN1		See cases	Likely benign	no assertion criteria provided	VCV000395400	2	50573838 - 50579293			395400	382293
GRCh37/hg19 2p16.3(chr2:51259160-51259694)x3	NRXN1		See cases	Benign	no assertion criteria provided	VCV000394967	2	51259160 - 51259694			394967	381860
GRCh37/hg19 2p16.3(chr2:50281917-50282100)x3	NRXN1		See cases	Benign	no assertion criteria provided	VCV000394929	2	50281917 - 50282100			394929	381822
GRCh37/hg19 2p16.3(chr2:50280210-51109690)x1	NRXN1		See cases	Pathogenic	no assertion criteria provided	VCV000394521	2	50280210 - 51109690			394521	381414
GRCh37/hg19 2p16.3(chr2:50918448-50982113)x1	NRXN1		See cases	Likely benign	no assertion criteria provided	VCV000394446	2	50918448 - 50982113			394446	381339
GRCh37/hg19 2p16.3(chr2:50847100-50847341)x3	NRXN1		See cases	Benign/Likely benign	no assertion criteria provided	VCV000394423	2	50847100 - 50847341			394423	381316
GRCh37/hg19 2p16.3(chr2:50937444-50970662)x1	NRXN1		See cases	Likely benign	no assertion criteria provided	VCV000394219	2	50937444 - 50970662			394219	381112
GRCh37/hg19 2p16.3(chr2:51193626-51382813)x1	NRXN1		See cases	Pathogenic	no assertion criteria provided	VCV000394004	2	51193626 - 51382813			394004	380897
NM_001135659.1(NRXN1):c.-1459_-1452dupCTCTCTCT	NRXN1		Pitt-Hopkins-like syndrome	Uncertain significance(Last reviewed: Jun 14, 2016)	criteria provided, single submitter	VCV000336598	2	51259648 - 51259649	2	51032510 - 51032511	336598	287564	rs70958640	NC_000002.12:51032510:AGAGAGAGAGAGAGAGAGAGAGAGAGAGAGAGAGAGAGAGAGA:AGAGAGAGAGAGAGAGAGAGAGAGAGAGAGAGAGAGAGAGAGAGAGAGAGA
NM_001135659.1(NRXN1):c.-1455_-1452dupCTCT	NRXN1		Pitt-Hopkins-like syndrome	Uncertain significance(Last reviewed: Jun 14, 2016)	criteria provided, single submitter	VCV000336596	2	51259648 - 51259649	2	51032510 - 51032511	336596	289957	rs70958640	NC_000002.12:51032510:AGAGAGAGAGAGAGAGAGAGAGAGAGAGAGAGAGAGAGAGAGA:AGAGAGAGAGAGAGAGAGAGAGAGAGAGAGAGAGAGAGAGAGAGAGA
NM_001330078.2(NRXN1):c.724G>C (p.Val242Leu)	NRXN1	V242L	Pitt-Hopkins-like syndrome 2	Uncertain significance(Last reviewed: Dec 16, 2021)	criteria provided, single submitter	VCV000238558	2	51254688	2	51027550	238558	238961	rs878854254	NC_000002.12:51027549:C:G
NM_001330078.2(NRXN1):c.2829A>G (p.Leu943=)	NRXN1		Pitt-Hopkins-like syndrome 2	Likely benign(Last reviewed: Jun 8, 2021)	criteria provided, single submitter	VCV000238557	2	50724521	2	50497383	238557	238960	rs754048752	NC_000002.12:50497382:T:C
NM_001330078.2(NRXN1):c.2537A>C (p.Asn846Thr)	NRXN1	N886T, N837T, N842T, N845T, N846T, N809T, N824T, N838T, N819T, N829T	not specified	Uncertain significance(Last reviewed: Aug 4, 2015)	criteria provided, single submitter	VCV000211690	2	50724813	2	50497675	211690	207005	rs797045797	NC_000002.12:50497674:T:G
NM_001330078.2(NRXN1):c.4015A>C (p.Thr1339Pro)	NRXN1	T1379P, T1331P, T1272P, T1287P, T274P, T304P, T1282P, T1330P, T1338P, T1292P, T1309P, T1317P, T1335P, T1339P	Pitt-Hopkins-like syndrome 2	Uncertain significance(Last reviewed: Aug 31, 2021)	criteria provided, single submitter	VCV000206269	2	50280522	2	50053384	206269	201648	rs77665267	NC_000002.12:50053383:T:G
NM_001330078.2(NRXN1):c.4128+4348_4128+12181del	NRXN1		Gestational diabetes mellitus uncontrolled	not provided	no assertion provided	VCV000156785	2	50268228 - 50276061	2	50041090 - 50048923	156785	166645
GRCh38/hg38 2p16.3(chr2:50839917-50873340)x1	NRXN1		See cases	Likely benign(Last reviewed: Sep 1, 2017)	no assertion criteria provided	VCV000154883	2	51067055 - 51100478	2	50839917 - 50873340	154883	164637
GRCh38/hg38 2p16.3(chr2:50794296-50839976)x1	NRXN1		See cases	Uncertain significance(Last reviewed: Sep 21, 2012)	no assertion criteria provided	VCV000154805	2	51021434 - 51067114	2	50794296 - 50839976	154805	164559
GRCh38/hg38 2p16.3(chr2:50974455-50999101)x1	NRXN1		See cases	Likely benign(Last reviewed: Sep 1, 2017)	no assertion criteria provided	VCV000154411	2	51201593 - 51226239	2	50974455 - 50999101	154411	164165
GRCh38/hg38 2p16.3(chr2:50827235-50953482)x1	NRXN1		See cases	Pathogenic(Last reviewed: Jul 18, 2014)	no assertion criteria provided	VCV000152099	2	51054373 - 51180620	2	50827235 - 50953482	152099	161850
GRCh38/hg38 2p16.3(chr2:50931103-50960020)x1	NRXN1		See cases	Uncertain significance(Last reviewed: Oct 28, 2012)	no assertion criteria provided	VCV000151173	2	51158241 - 51187158	2	50931103 - 50960020	151173	160924
GRCh38/hg38 2p16.3(chr2:50931078-51009926)x3	NRXN1		See cases	Likely benign(Last reviewed: Sep 21, 2012)	no assertion criteria provided	VCV000150461	2	51158216 - 51237064	2	50931078 - 51009926	150461	160212
GRCh38/hg38 2p16.3(chr2:50751318-50856339)x1	NRXN1		See cases	Likely benign(Last reviewed: Sep 1, 2017)	no assertion criteria provided	VCV000150359	2	50978456 - 51083477	2	50751318 - 50856339	150359	160110
GRCh38/hg38 2p16.3(chr2:50555992-50579912)x1	NRXN1		See cases	Uncertain significance(Last reviewed: Aug 14, 2012)	no assertion criteria provided	VCV000150030	2	50783130 - 50807050	2	50555992 - 50579912	150030	159781
GRCh38/hg38 2p16.3(chr2:50008168-50041168)x1	NRXN1		See cases	Likely benign(Last reviewed: Sep 1, 2017)	no assertion criteria provided	VCV000149333	2	50235306 - 50268306	2	50008168 - 50041168	149333	159084
GRCh38/hg38 2p16.3(chr2:50860917-51029929)x1	NRXN1		See cases	Pathogenic(Last reviewed: Sep 20, 2011)	no assertion criteria provided	VCV000148717	2	51088055 - 51257067	2	50860917 - 51029929	148717	158468
GRCh38/hg38 2p16.3(chr2:50716342-50801952)x1	NRXN1		See cases	Likely benign(Last reviewed: Sep 1, 2017)	no assertion criteria provided	VCV000146762	2	50943480 - 51029090	2	50716342 - 50801952	146762	156513
GRCh38/hg38 2p16.3(chr2:50710306-50999091)x1	NRXN1		See cases	Pathogenic(Last reviewed: May 6, 2011)	no assertion criteria provided	VCV000146472	2	50937444 - 51226229	2	50710306 - 50999091	146472	156223
GRCh38/hg38 2p16.3(chr2:50856272-50999091)x1	NRXN1		See cases	Pathogenic(Last reviewed: Dec 22, 2010)	no assertion criteria provided	VCV000146445	2	51083410 - 51226229	2	50856272 - 50999091	146445	156196
GRCh38/hg38 2p16.3(chr2:50754975-50999091)x1	NRXN1		See cases	Pathogenic(Last reviewed: Aug 5, 2011)	no assertion criteria provided	VCV000146267	2	50982113 - 51226229	2	50754975 - 50999091	146267	156018
GRCh38/hg38 2p16.3(chr2:50944985-51024360)x1	NRXN1		See cases	Pathogenic(Last reviewed: Nov 30, 2010)	no assertion criteria provided	VCV000146000	2	51172123 - 51251498	2	50944985 - 51024360	146000	155751
GRCh38/hg38 2p16.3(chr2:51009862-51155675)x1	LOC730100|NRXN1		See cases	Pathogenic(Last reviewed: Nov 30, 2010)	no assertion criteria provided	VCV000145992	2	51237000 - 51382813	2	51009862 - 51155675	145992	155743
GRCh38/hg38 2p16.3(chr2:50915711-50999091)x1	NRXN1		See cases	Pathogenic(Last reviewed: Aug 5, 2011)	no assertion criteria provided	VCV000145653	2	51142849 - 51226229	2	50915711 - 50999091	145653	155404
GRCh38/hg38 2p16.3(chr2:50856272-50915770)x1	NRXN1		See cases	Uncertain significance(Last reviewed: Feb 9, 2018)	no assertion criteria provided	VCV000144735	2	51083410 - 51142908	2	50856272 - 50915770	144735	154486
NM_001330078.2(NRXN1):c.1958G>A (p.Ser653Asn)	NRXN1	S693N, S653N, S645N, S640N, S649N, S652N, S625N, S635N	not provided	Uncertain significance(Last reviewed: Aug 7, 2013)	criteria provided, single submitter	VCV000129816	2	50765576	2	50538438	129816	135262	rs587780406	NC_000002.12:50538437:C:T
GRCh38/hg38 2p16.3(chr2:50851255-50995129)x1	NRXN1		See cases	Pathogenic(Last reviewed: Aug 12, 2011)	criteria provided, single submitter	VCV000060144	2	51078393 - 51222267	2	50851255 - 50995129	60144	74739
GRCh38/hg38 2p16.3(chr2:50485201-50531213)x1	NRXN1		See cases	Pathogenic(Last reviewed: Aug 12, 2011)	criteria provided, single submitter	VCV000060110	2	50712339 - 50758351	2	50485201 - 50531213	60110	74705
NRXN1, 287-KB DEL	NRXN1		Pitt-Hopkins-like syndrome 2	Pathogenic(Last reviewed: Nov 1, 2011)	no assertion criteria provided	VCV000030097					30097	39052
NRXN1, 79-KB DEL	NRXN1		Pitt-Hopkins-like syndrome 2	Pathogenic(Last reviewed: Nov 1, 2011)	no assertion criteria provided	VCV000030096					30096	39051
NM_001330078.2(NRXN1):c.4291_4294dup (p.Gly1432fs)	NRXN1	G1362fs, G1365fs, G1377fs, G1402fs, G1423fs, G394fs, G397fs, G64fs, G1385fs, G1425fs, G1431fs, G1432fs, G1372fs, G1410fs, G1424fs, G1429fs, G367fs, G67fs, G1421fs, G1472fs, G364fs	Chromosome 2P16.3 deletion syndrome	risk factor(Last reviewed: Oct 1, 2011)	no assertion criteria provided	VCV000030095	2	50149311 - 50149312	2	49922173 - 49922174	30095	39050	rs1558507406	NC_000002.12:49922173:CCGT:CCGTCCGT
NM_001330078.2(NRXN1):c.2936C>G (p.Ser979Ter)	NRXN1	S979*, S1019*, S952*, S957*, S970*, S971*, S975*, S978*, S942*, S962*	Pitt-Hopkins-like syndrome 2	Pathogenic(Last reviewed: Nov 1, 2009)	no assertion criteria provided	VCV000009041	2	50723177	2	50496039	9041	24080	rs267606922	NC_000002.12:50496038:G:C
NRXN1, 180-KB DEL, EX1-4	NRXN1		Pitt-Hopkins-like syndrome 2	Pathogenic(Last reviewed: Nov 1, 2009)	no assertion criteria provided	VCV000009040					9040	24079
GRCh37/hg19 2p16.3(chr2:51139921-51400512)x1	NRXN1		not provided	Pathogenic(Last reviewed: Dec 13, 2021)	criteria provided, single submitter	VCV001710522	2	51139921 - 51400512			1710522	1708933
GRCh37/hg19 2p16.3(chr2:51051317-51539568)x1	NRXN1		not provided	Pathogenic(Last reviewed: Feb 1, 2022)	criteria provided, single submitter	VCV001710510	2	51051317 - 51539568			1710510	1708921
NM_001330078.2(NRXN1):c.3500G>A (p.Arg1167Gln)	NRXN1	R1130Q, R1140Q, R1150Q, R1207Q, R1159Q, R1167Q, R1158Q, R1166Q, R132Q, R1145Q, R1163Q	Pitt-Hopkins-like syndrome 2	Uncertain significance(Last reviewed: Dec 3, 2021)	criteria provided, single submitter	VCV001420828	2	50463973	2	50236835	1420828	1403433		NC_000002.12:50236834:C:T
NM_001135659.3:c.(?_-921)_(931+1_932-1)del	NRXN1		Autism|Hyperopia, high|Mild microcephaly|Intellectual disability, mild|Moderate global developmental delay	Pathogenic(Last reviewed: Sep 20, 2021)	criteria provided, single submitter	VCV001299323					1299323	1289182
NC_000002.11:g.(?_51153056)_(51153113_?)del	NRXN1		Pitt-Hopkins-like syndrome 2	Uncertain significance(Last reviewed: May 11, 2020)	criteria provided, single submitter	VCV001041301	2	51153056 - 51153113			1041301	1022231
NC_000002.11:g.(?_50692570)_(50850763_?)del	NRXN1		Pitt-Hopkins-like syndrome 2	Uncertain significance(Last reviewed: Oct 8, 2020)	criteria provided, single submitter	VCV001007132	2	50692570 - 50850763			1007132	986225
NM_001330078.2(NRXN1):c.1857A>G (p.Pro619=)	NRXN1		Pitt-Hopkins-like syndrome 2	Conflicting interpretations of pathogenicity(Last reviewed: May 20, 2021)	criteria provided, conflicting interpretations	VCV000899160	2	50765677	2	50538539	899160	885204	rs1324701043	NC_000002.12:50538538:T:C
NM_001330078.2(NRXN1):c.-995T>C	NRXN1		Pitt-Hopkins-like syndrome 2	Conflicting interpretations of pathogenicity(Last reviewed: Mar 6, 2021)	criteria provided, conflicting interpretations	VCV000898172	2	51259192	2	51032054	898172	885220	rs200865985	NC_000002.12:51032053:A:G
NM_001330078.2(NRXN1):c.524G>A (p.Arg175Lys)	NRXN1	R175K	Pitt-Hopkins-like syndrome 2	Uncertain significance(Last reviewed: Sep 21, 2021)	criteria provided, multiple submitters, no conflicts	VCV000898104	2	51254888	2	51027750	898104	885212	rs201518597	NC_000002.12:51027749:C:T
NM_001330078.2(NRXN1):c.670G>A (p.Glu224Lys)	NRXN1	E224K	Pitt-Hopkins-like syndrome 2	Uncertain significance(Last reviewed: Sep 1, 2021)	criteria provided, multiple submitters, no conflicts	VCV000896476	2	51254742	2	51027604	896476	885209	rs202242910	NC_000002.12:51027603:C:T
NC_000002.12:g.(?_50620002)_(51032054_?)del	NRXN1		Pitt-Hopkins-like syndrome 2	Pathogenic(Last reviewed: Jun 5, 2019)	criteria provided, single submitter	VCV000832928	2	50847140 - 51259192			832928	819261
NM_001330078.2(NRXN1):c.3855C>T (p.Gly1285=)	NRXN1		Pitt-Hopkins-like syndrome 2	Uncertain significance(Last reviewed: Nov 6, 2021)	criteria provided, single submitter	VCV000572067	2	50280682	2	50053544	572067	560844	rs55776596	NC_000002.12:50053543:G:A
NM_001330078.2(NRXN1):c.1715A>G (p.Asp572Gly)	NRXN1	D612G, D564G, D568G, D572G, D544G, D571G, D554G, D559G	Pitt-Hopkins-like syndrome 2	Uncertain significance(Last reviewed: Sep 1, 2017)	criteria provided, single submitter	VCV000561068	2	50779769	2	50552631	561068	552066	rs1558925182	NC_000002.12:50552630:T:C
NC_000002.12:g.(?_50721552)_(50944617_?)del	NRXN1		Schizophrenia	Pathogenic(Last reviewed: Mar 20, 2018)	criteria provided, single submitter	VCV000545279			2	50721552 - 50944617	545279	535543
NC_000002.12:g.(?_50528605)_(50623635_?)del	LOC110121071|NRXN1		Pitt-Hopkins-like syndrome 2	Uncertain significance(Last reviewed: Oct 27, 2017)	criteria provided, single submitter	VCV000539896	2	50755743 - 50850773	2	50528605 - 50623635	539896	516247
NC_000002.12:g.(?_49921924)_(50055064_?)del	LOC114827832|NRXN1		Pitt-Hopkins-like syndrome 2	Uncertain significance(Last reviewed: Sep 19, 2017)	criteria provided, single submitter	VCV000539894	2	50149062 - 50282202	2	49921924 - 50055064	539894	516248
NM_001135659.2(NRXN1):c.-1270A>C	NRXN1		not provided|Pitt-Hopkins-like syndrome 2	Conflicting interpretations of pathogenicity(Last reviewed: May 29, 2020)	criteria provided, conflicting interpretations	VCV000336584	2	51259467	2	51032329	336584	289947	rs200176717	NC_000002.12:51032328:T:G
NM_001330078.2(NRXN1):c.-883T>C	NRXN1		Pitt-Hopkins-like syndrome 2|not provided	Benign(Last reviewed: Jun 14, 2018)	criteria provided, multiple submitters, no conflicts	VCV000336574	2	51256294	2	51029156	336574	289921	rs10188340	NC_000002.12:51029155:A:G
NM_001330078.2(NRXN1):c.-602G>A	NRXN1		Pitt-Hopkins-like syndrome 2|not provided	Benign(Last reviewed: Jun 14, 2018)	criteria provided, multiple submitters, no conflicts	VCV000336570	2	51256013	2	51028875	336570	286802	rs62143026	NC_000002.12:51028874:C:T
NM_001330078.2(NRXN1):c.-563G>C	NRXN1		Pitt-Hopkins-like syndrome 2|not provided	Benign(Last reviewed: Jun 30, 2020)	criteria provided, multiple submitters, no conflicts	VCV000336569	2	51255974	2	51028836	336569	286797	rs62143025	NC_000002.12:51028835:C:G
NM_001330078.2(NRXN1):c.-421A>C	NRXN1		Pitt-Hopkins-like syndrome 2|not provided	Benign(Last reviewed: May 20, 2019)	criteria provided, multiple submitters, no conflicts	VCV000336564	2	51255832	2	51028694	336564	290357	rs67661616	NC_000002.12:51028693:T:G
NM_001330078.2(NRXN1):c.-281T>C	NRXN1		Pitt-Hopkins-like syndrome 2|not provided	Benign(Last reviewed: Jun 19, 2018)	criteria provided, multiple submitters, no conflicts	VCV000336562	2	51255692	2	51028554	336562	289908	rs35228545	NC_000002.12:51028553:A:G
NM_001330078.2(NRXN1):c.1546C>A (p.Leu516Ile)	NRXN1	L556I, L512I, L488I, L498I, L516I, L503I, L508I, L515I	Pitt-Hopkins-like syndrome 2	Uncertain significance(Last reviewed: Sep 1, 2021)	criteria provided, multiple submitters, no conflicts	VCV000336550	2	50779938	2	50552800	336550	290340	rs781442387	NC_000002.12:50552799:G:T
NM_001330078.2(NRXN1):c.1760-13C>G	NRXN1		Pitt-Hopkins-like syndrome 2	Conflicting interpretations of pathogenicity(Last reviewed: Oct 21, 2021)	criteria provided, conflicting interpretations	VCV000336549	2	50765787	2	50538649	336549	286789	rs886056171	NC_000002.12:50538648:G:C
NM_001330078.2(NRXN1):c.3237A>G (p.Gly1079=)	NRXN1		Pitt-Hopkins-like syndrome 2	Uncertain significance(Last reviewed: Nov 13, 2021)	criteria provided, multiple submitters, no conflicts	VCV000336547	2	50699443	2	50472305	336547	286775	rs886056170	NC_000002.12:50472304:T:C
NM_001330078.2(NRXN1):c.3364+9C>T	NRXN1		Pitt-Hopkins-like syndrome 2	Conflicting interpretations of pathogenicity(Last reviewed: Sep 24, 2021)	criteria provided, conflicting interpretations	VCV000336546	2	50692571	2	50465433	336546	289890	rs200767650	NC_000002.12:50465432:G:A
NM_001330078.2(NRXN1):c.3552G>C (p.Gln1184His)	NRXN1	Q1224H, Q1147H, Q1167H, Q1184H, Q1180H, Q1162H, Q1176H, Q1183H, Q1157H, Q1175H, Q149H	Pitt-Hopkins-like syndrome 2	Uncertain significance(Last reviewed: Nov 13, 2021)	criteria provided, multiple submitters, no conflicts	VCV000336543	2	50318627	2	50091489	336543	287534	rs886056169	NC_000002.12:50091488:C:G
NM_001330078.2(NRXN1):c.3365-110131T>G	NRXN1		Pitt-Hopkins-like syndrome 2|not provided	Likely benign(Last reviewed: Jun 29, 2018)	criteria provided, multiple submitters, no conflicts	VCV000224099	2	50574239	2	50347101	224099	225829	rs193267438	NC_000002.12:50347100:A:C
GRCh38/hg38 2p16.3(chr2:50839440-51033529)x1	LOC730100|NRXN1		See cases	Pathogenic(Last reviewed: Dec 3, 2012)	no assertion criteria provided	VCV000155084	2	51066578 - 51260667	2	50839440 - 51033529	155084	164838
GRCh38/hg38 2p16.3(chr2:50734870-51033529)x1	LOC730100|NRXN1		See cases	Pathogenic(Last reviewed: Sep 27, 2013)	no assertion criteria provided	VCV000155081	2	50962008 - 51260667	2	50734870 - 51033529	155081	164835
GRCh38/hg38 2p16.3(chr2:50623553-50754975)x1	MIR8485|NRXN1		See cases	Pathogenic(Last reviewed: Feb 5, 2013)	no assertion criteria provided	VCV000154573	2	50850691 - 50982113	2	50623553 - 50754975	154573	164327
GRCh38/hg38 2p16.3(chr2:50915711-51283823)x1	LOC730100|NRXN1		See cases	Pathogenic(Last reviewed: Nov 30, 2009)	no assertion criteria provided	VCV000154547	2	51142849 - 51510961	2	50915711 - 51283823	154547	164301
GRCh38/hg38 2p16.3(chr2:50654857-50720591)x1	MIR8485|NRXN1		See cases	Uncertain significance(Last reviewed: Feb 4, 2013)	no assertion criteria provided	VCV000152955	2	50881995 - 50947729	2	50654857 - 50720591	152955	162706
GRCh38/hg38 2p16.3(chr2:50587538-50730317)x1	LOC110121071|MIR8485|NRXN1		See cases	Pathogenic(Last reviewed: Apr 30, 2011)	no assertion criteria provided	VCV000151402	2	50814676 - 50957455	2	50587538 - 50730317	151402	161153
GRCh38/hg38 2p16.3(chr2:50584029-50642926)x1	LOC110121071|NRXN1		See cases	Pathogenic(Last reviewed: Oct 23, 2012)	no assertion criteria provided	VCV000151160	2	50811167 - 50870064	2	50584029 - 50642926	151160	160911
GRCh38/hg38 2p16.3(chr2:50691323-50780852)x1	MIR8485|NRXN1		See cases	Likely benign(Last reviewed: Sep 1, 2017)	no assertion criteria provided	VCV000150713	2	50918461 - 51007990	2	50691323 - 50780852	150713	160464
GRCh38/hg38 2p16.3(chr2:50654953-50720666)x1	MIR8485|NRXN1		See cases	Likely benign(Last reviewed: Sep 1, 2017)	no assertion criteria provided	VCV000149721	2	50882091 - 50947804	2	50654953 - 50720666	149721	159472
GRCh38/hg38 2p16.3(chr2:50751328-51301336)x1	LOC730100|NRXN1		See cases	Pathogenic(Last reviewed: Jan 13, 2012)	no assertion criteria provided	VCV000149566	2	50978466 - 51528474	2	50751328 - 51301336	149566	159317
GRCh38/hg38 2p16.3(chr2:50953423-51131743)x1	LOC730100|NRXN1		See cases	Pathogenic(Last reviewed: Aug 14, 2012)	no assertion criteria provided	VCV000149316	2	51180561 - 51358881	2	50953423 - 51131743	149316	159067
GRCh38/hg38 2p16.3(chr2:50619962-50755034)x1	MIR8485|NRXN1		See cases	Pathogenic(Last reviewed: Apr 8, 2011)	no assertion criteria provided	VCV000148229	2	50847100 - 50982172	2	50619962 - 50755034	148229	157980
GRCh38/hg38 2p16.3(chr2:50999032-51087292)x1	LOC730100|NRXN1		See cases	Pathogenic(Last reviewed: Dec 22, 2010)	no assertion criteria provided	VCV000148176	2	51226170 - 51314430	2	50999032 - 51087292	148176	157927
GRCh38/hg38 2p16.3(chr2:50665709-50856331)x1	MIR8485|NRXN1		See cases	Uncertain significance(Last reviewed: Feb 9, 2018)	no assertion criteria provided	VCV000147766	2	50892847 - 51083469	2	50665709 - 50856331	147766	157517
GRCh38/hg38 2p16.3(chr2:50999032-51155734)x1	LOC730100|NRXN1		See cases	Pathogenic(Last reviewed: Aug 5, 2011)	no assertion criteria provided	VCV000146354	2	51226170 - 51382872	2	50999032 - 51155734	146354	156105
GRCh38/hg38 2p16.3(chr2:50809966-51219735)x1	LOC730100|NRXN1		See cases	Pathogenic(Last reviewed: Oct 10, 2011)	no assertion criteria provided	VCV000146244	2	51037104 - 51446873	2	50809966 - 51219735	146244	155995
GRCh38/hg38 2p16.3(chr2:50682627-51009921)x1	MIR8485|NRXN1		See cases	Uncertain significance(Last reviewed: Sep 1, 2017)	no assertion criteria provided	VCV000144523	2	50909765 - 51237059	2	50682627 - 51009921	144523	154274
GRCh38/hg38 2p16.3(chr2:50453657-50665768)x1	LOC110121071|NRXN1		See cases	Pathogenic(Last reviewed: Sep 18, 2013)	no assertion criteria provided	VCV000144166	2	50680795 - 50892906	2	50453657 - 50665768	144166	153917
GRCh38/hg38 2p16.3(chr2:50999032-51329577)x1	LOC730100|NRXN1		See cases	Pathogenic(Last reviewed: Aug 26, 2013)	no assertion criteria provided	VCV000144157	2	51226170 - 51556715	2	50999032 - 51329577	144157	153908
NM_001330078.2(NRXN1):c.-34C>A	NRXN1		not specified|Pitt-Hopkins-like syndrome 2	Conflicting interpretations of pathogenicity(Last reviewed: Jan 13, 2018)	criteria provided, conflicting interpretations	VCV000138548	2	51255445	2	51028307	138548	142251	rs200335720	NC_000002.12:51028306:G:T
NM_001330078.2(NRXN1):c.-922+7A>C	NRXN1		Pitt-Hopkins-like syndrome 2|not specified	Conflicting interpretations of pathogenicity(Last reviewed: Jan 12, 2018)	criteria provided, conflicting interpretations	VCV000138540	2	51259112	2	51031974	138540	142243	rs200115353	NC_000002.12:51031973:T:G
GRCh38/hg38 2p16.3(chr2:50856272-51155734)x1	LOC730100|NRXN1		See cases	Pathogenic(Last reviewed: Aug 12, 2011)	criteria provided, single submitter	VCV000060145	2	51083410 - 51382872	2	50856272 - 51155734	60145	74740
GRCh38/hg38 2p16.3(chr2:50737710-51173556)x1	LOC730100|NRXN1		See cases	Pathogenic(Last reviewed: Aug 12, 2011)	criteria provided, single submitter	VCV000060143	2	50964848 - 51400694	2	50737710 - 51173556	60143	74738
GRCh38/hg38 2p16.3(chr2:50710306-51087292)x1	LOC730100|NRXN1		See cases	Pathogenic(Last reviewed: Aug 12, 2011)	criteria provided, single submitter	VCV000060142	2	50937444 - 51314430	2	50710306 - 51087292	60142	74737
NM_001330078.2(NRXN1):c.4129-3C>T	NRXN1		Pitt-Hopkins-like syndrome 2	Uncertain significance(Last reviewed: Oct 21, 2021)	criteria provided, single submitter	VCV001512835	2	50170932	2	49943794	1512835	1380928		NC_000002.12:49943793:G:A
NM_001330078.2(NRXN1):c.1320G>A (p.Glu440=)	NRXN1		Pitt-Hopkins-like syndrome 2	Uncertain significance(Last reviewed: Apr 2, 2021)	criteria provided, single submitter	VCV001411082	2	50847160	2	50620022	1411082	1343472		NC_000002.12:50620021:C:T
NM_001330078.2(NRXN1):c.3244+4T>C	NRXN1		Pitt-Hopkins-like syndrome 2	Uncertain significance(Last reviewed: Sep 17, 2021)	criteria provided, single submitter	VCV001405941	2	50699432	2	50472294	1405941	1493203		NC_000002.12:50472293:A:G
NM_001330078.2(NRXN1):c.4128+4A>G	NRXN1		Pitt-Hopkins-like syndrome 2	Uncertain significance(Last reviewed: Aug 23, 2021)	criteria provided, single submitter	VCV001391571	2	50280405	2	50053267	1391571	1390251		NC_000002.12:50053266:T:C
NM_001330078.2(NRXN1):c.1321-3C>A	NRXN1		Pitt-Hopkins-like syndrome 2	Uncertain significance(Last reviewed: Jun 3, 2021)	criteria provided, single submitter	VCV001379071	2	50780166	2	50553028	1379071	1408260		NC_000002.12:50553027:G:T
NC_000002.11:g.(?_49381385)_(50318652_?)del	FSHR|NRXN1		Pitt-Hopkins-like syndrome 2	Uncertain significance(Last reviewed: Jul 12, 2021)	criteria provided, single submitter	VCV001373641	2	49381385 - 50318652			1373641	1378781
NC_000002.11:g.(?_50318441)_(50464128_?)del	NRXN1		Pitt-Hopkins-like syndrome 2	Uncertain significance(Last reviewed: Jul 8, 2021)	criteria provided, single submitter	VCV001373638	2	50318441 - 50464128			1373638	1378778
NM_001330078.2(NRXN1):c.1134+6A>G	NRXN1		Pitt-Hopkins-like syndrome 2	Uncertain significance(Last reviewed: Mar 24, 2021)	criteria provided, single submitter	VCV001352816	2	50850446	2	50623308	1352816	1420798		NC_000002.12:50623307:T:C
NM_001330078.2(NRXN1):c.2239C>T (p.Arg747Ter)	NRXN1	R719*, R729*, R734*, R739*, R743*, R746*, R747*, R787*	not provided	Likely pathogenic(Last reviewed: Apr 6, 2021)	criteria provided, single submitter	VCV001323375	2	50758473	2	50531335	1323375	1313660		NC_000002.12:50531334:G:A
NM_001330078.2(NRXN1):c.3716C>A (p.Ala1239Glu)	NRXN1	A1202E, A1212E, A1217E, A1222E, A1230E, A1231E, A1235E, A1238E, A1239E, A1279E, A204E	not provided|Pitt-Hopkins-like syndrome 2	Uncertain significance(Last reviewed: Sep 27, 2022)	criteria provided, multiple submitters, no conflicts	VCV001320500	2	50318463	2	50091325	1320500	1310745		NC_000002.12:50091324:G:T
NM_001330078.2(NRXN1):c.2631G>A (p.Met877Ile)	NRXN1	M840I, M850I, M855I, M860I, M868I, M869I, M873I, M876I, M877I, M917I	Pitt-Hopkins-like syndrome 2|not provided	Uncertain significance(Last reviewed: Sep 1, 2021)	criteria provided, multiple submitters, no conflicts	VCV001317080	2	50724719	2	50497581	1317080	1306898		NC_000002.12:50497580:C:T
NM_001330078.2(NRXN1):c.2233C>T (p.Arg745Trp)	NRXN1	R717W, R727W, R732W, R737W, R741W, R744W, R745W, R785W	Pitt-Hopkins-like syndrome 2|not provided	Uncertain significance(Last reviewed: Nov 30, 2021)	criteria provided, multiple submitters, no conflicts	VCV001315824	2	50758479	2	50531341	1315824	1306082		NC_000002.12:50531340:G:A
NM_001330078.2(NRXN1):c.2613C>A (p.Ser871Arg)	NRXN1	S834R, S844R, S849R, S854R, S862R, S863R, S867R, S870R, S871R, S911R	not provided|Pitt-Hopkins-like syndrome 2	Uncertain significance(Last reviewed: Oct 17, 2022)	criteria provided, multiple submitters, no conflicts	VCV001315762	2	50724737	2	50497599	1315762	1306021		NC_000002.12:50497598:G:T
NM_001330078.2(NRXN1):c.36T>C (p.Phe12=)	NRXN1		not provided|Pitt-Hopkins-like syndrome 2	Likely benign(Last reviewed: Sep 15, 2021)	criteria provided, multiple submitters, no conflicts	VCV001268279	2	51255376	2	51028238	1268279	1258189		NC_000002.12:51028237:A:G
NM_001330078.2(NRXN1):c.1970G>A (p.Arg657Gln)	NRXN1	R629Q, R639Q, R644Q, R649Q, R653Q, R656Q, R657Q, R697Q	not provided|Pitt-Hopkins-like syndrome 2	Uncertain significance(Last reviewed: Dec 13, 2021)	criteria provided, multiple submitters, no conflicts	VCV001191621	2	50765564	2	50538426	1191621	1179557		NC_000002.12:50538425:C:T
NM_001330078.2(NRXN1):c.2498-7_2498-6del	NRXN1		not provided|Pitt-Hopkins-like syndrome 2	Likely benign(Last reviewed: Nov 18, 2021)	criteria provided, multiple submitters, no conflicts	VCV001190928	2	50724858 - 50724859	2	50497720 - 50497721	1190928	1179555		NC_000002.12:50497719:AGAGA:AGA
NM_001330078.2(NRXN1):c.525G>A (p.Arg175=)	NRXN1		Pitt-Hopkins-like syndrome 2|not provided	Likely benign(Last reviewed: Apr 16, 2021)	criteria provided, multiple submitters, no conflicts	VCV001157418	2	51254887	2	51027749	1157418	1133896		NC_000002.12:51027748:C:T
NM_001330078.2(NRXN1):c.833-8T>A	NRXN1		not provided|Pitt-Hopkins-like syndrome 2	Likely benign(Last reviewed: Sep 15, 2020)	criteria provided, multiple submitters, no conflicts	VCV001155569	2	50850761	2	50623623	1155569	1133893		NC_000002.12:50623622:A:T
NM_001330078.2(NRXN1):c.153G>A (p.Glu51=)	NRXN1		not provided|Pitt-Hopkins-like syndrome 2	Likely benign(Last reviewed: Feb 11, 2021)	criteria provided, multiple submitters, no conflicts	VCV001150033	2	51255259	2	51028121	1150033	1133899		NC_000002.12:51028120:C:T
NM_001330078.2(NRXN1):c.4293G>A (p.Thr1431=)	NRXN1		Pitt-Hopkins-like syndrome 2|not provided	Likely benign(Last reviewed: Aug 3, 2021)	criteria provided, multiple submitters, no conflicts	VCV001122886	2	50149313	2	49922175	1122886	1112960		NC_000002.12:49922174:C:T
NM_001330078.2(NRXN1):c.2370T>C (p.Asn790=)	NRXN1		not provided|Pitt-Hopkins-like syndrome 2	Likely benign(Last reviewed: Nov 5, 2021)	criteria provided, multiple submitters, no conflicts	VCV001084095	2	50755767	2	50528629	1084095	1069749		NC_000002.12:50528628:A:G
NM_001330078.2(NRXN1):c.3070+3A>G	NRXN1		Pitt-Hopkins-like syndrome 2	Uncertain significance(Last reviewed: Mar 10, 2020)	criteria provided, single submitter	VCV001044256	2	50723040	2	50495902	1044256	1024625	rs2091581139	NC_000002.12:50495901:T:C
NM_001330078.2(NRXN1):c.2303G>A (p.Arg768His)	NRXN1	R755H, R740H, R750H, R767H, R808H, R760H, R764H, R768H	not provided|Pitt-Hopkins-like syndrome 2	Uncertain significance(Last reviewed: Nov 1, 2021)	criteria provided, multiple submitters, no conflicts	VCV001033730	2	50758409	2	50531271	1033730	1019663	rs1163896637	NC_000002.12:50531270:C:T
NM_001330078.2(NRXN1):c.2747T>C (p.Val916Ala)	NRXN1	V899A, V908A, V894A, V907A, V916A, V879A, V889A, V912A, V915A, V956A	Pitt-Hopkins-like syndrome 2	Uncertain significance(Last reviewed: Oct 4, 2021)	criteria provided, multiple submitters, no conflicts	VCV001027715	2	50724603	2	50497465	1027715	1016087	rs2091700962	NC_000002.12:50497464:A:G
NM_001330078.2(NRXN1):c.1948G>C (p.Asp650His)	NRXN1	D622H, D632H, D637H, D642H, D646H, D649H, D650H, D690H	not provided|Pitt-Hopkins-like syndrome 2	Uncertain significance(Last reviewed: Sep 1, 2021)	criteria provided, multiple submitters, no conflicts	VCV001027148	2	50765586	2	50538448	1027148	1004169	rs202137841	NC_000002.12:50538447:C:G
NM_001330078.2(NRXN1):c.2316C>A (p.Asp772Glu)	NRXN1	D771E, D772E, D812E, D744E, D754E, D759E, D764E, D768E	Pitt-Hopkins-like syndrome 2|not provided	Uncertain significance(Last reviewed: Aug 31, 2021)	criteria provided, multiple submitters, no conflicts	VCV001025658	2	50758396	2	50531258	1025658	1004167	rs200449662	NC_000002.12:50531257:G:T
NM_001330078.2(NRXN1):c.3082A>G (p.Ile1028Val)	NRXN1	I1001V, I1006V, I1011V, I1019V, I1020V, I1024V, I1027V, I1028V, I1068V, I991V	Pitt-Hopkins-like syndrome 2|not provided	Conflicting interpretations of pathogenicity(Last reviewed: Sep 1, 2021)	criteria provided, conflicting interpretations	VCV001000802	2	50699598	2	50472460	1000802	988896	rs112638127	NC_000002.12:50472459:T:C
NM_001330078.2(NRXN1):c.3371C>T (p.Thr1124Met)	NRXN1	T1120M, T89M, T1097M, T1087M, T1102M, T1116M, T1124M, T1107M, T1115M, T1123M, T1164M	Pitt-Hopkins-like syndrome 2|not provided	Uncertain significance(Last reviewed: Nov 10, 2021)	criteria provided, multiple submitters, no conflicts	VCV000968251	2	50464102	2	50236964	968251	953144	rs1453129845	NC_000002.12:50236963:G:A
NM_001330078.2(NRXN1):c.1158+21G>A	NRXN1		Pitt-Hopkins-like syndrome 2	Uncertain significance(Last reviewed: Jul 28, 2019)	criteria provided, single submitter	VCV000962909	2	50848343	2	50621205	962909	943041	rs372550441	NC_000002.12:50621204:C:T
NM_001330078.2(NRXN1):c.1948G>A (p.Asp650Asn)	NRXN1	D637N, D649N, D690N, D646N, D650N, D632N, D642N, D622N	Pitt-Hopkins-like syndrome 2|not provided	Uncertain significance(Last reviewed: Aug 31, 2021)	criteria provided, multiple submitters, no conflicts	VCV000944195	2	50765586	2	50538448	944195	922876	rs202137841	NC_000002.12:50538447:C:T
NM_001330078.2(NRXN1):c.2368A>C (p.Asn790His)	NRXN1	N782H, N786H, N789H, N830H, N790H	Pitt-Hopkins-like syndrome 2|not provided	Uncertain significance(Last reviewed: Aug 30, 2021)	criteria provided, multiple submitters, no conflicts	VCV000940064	2	50755769	2	50528631	940064	931523	rs984381463	NC_000002.12:50528630:T:G
NM_001330078.2(NRXN1):c.2799C>G (p.Phe933Leu)	NRXN1	F896L, F924L, F933L, F973L, F911L, F916L, F929L, F906L, F925L, F932L	not provided|Pitt-Hopkins-like syndrome 2	Uncertain significance(Last reviewed: Aug 28, 2021)	criteria provided, multiple submitters, no conflicts	VCV000834994	2	50724551	2	50497413	834994	826809	rs933775154	NC_000002.12:50497412:G:C
NM_001330078.2(NRXN1):c.1758A>G (p.Ser586=)	NRXN1		not provided|Pitt-Hopkins-like syndrome 2	Uncertain significance(Last reviewed: Sep 30, 2021)	criteria provided, multiple submitters, no conflicts	VCV000834224	2	50779726	2	50552588	834224	826826	rs1667693192	NC_000002.12:50552587:T:C
NM_001330078.2(NRXN1):c.1851G>C (p.Gly617=)	NRXN1		not provided|Pitt-Hopkins-like syndrome 2	Likely benign(Last reviewed: Jan 27, 2020)	criteria provided, single submitter	VCV000797024	2	50765683	2	50538545	797024	781401	rs1573456329	NC_000002.12:50538544:C:G
NM_001330078.2(NRXN1):c.1845G>T (p.Leu615=)	NRXN1		not provided|Pitt-Hopkins-like syndrome 2	Likely benign(Last reviewed: Nov 30, 2018)	criteria provided, single submitter	VCV000796397	2	50765689	2	50538551	796397	781402	rs367664516	NC_000002.12:50538550:C:A
NM_001330078.2(NRXN1):c.2226T>C (p.Val742=)	NRXN1		Pitt-Hopkins-like syndrome 2|not provided	Likely benign(Last reviewed: Nov 26, 2018)	criteria provided, single submitter	VCV000796111	2	50758486	2	50531348	796111	781400	rs1573424886	NC_000002.12:50531347:A:G
NM_001330078.2(NRXN1):c.165C>T (p.Ser55=)	NRXN1		Pitt-Hopkins-like syndrome 2|not provided	Likely benign(Last reviewed: Dec 21, 2018)	criteria provided, single submitter	VCV000795614	2	51255247	2	51028109	795614	781404	rs1575279098	NC_000002.12:51028108:G:A
NM_001330078.2(NRXN1):c.3954C>T (p.Ile1318=)	NRXN1		Pitt-Hopkins-like syndrome 2|not provided	Likely benign(Last reviewed: May 12, 2021)	criteria provided, multiple submitters, no conflicts	VCV000794442	2	50280583	2	50053445	794442	781397	rs201464255	NC_000002.12:50053444:G:A
NM_001330078.2(NRXN1):c.4479C>T (p.Ser1493=)	NRXN1		Pitt-Hopkins-like syndrome 2|not provided	Likely benign(Last reviewed: Nov 1, 2018)	criteria provided, single submitter	VCV000794337	2	50149127	2	49921989	794337	781396	rs1398101251	NC_000002.12:49921988:G:A
NM_001330078.2(NRXN1):c.1209A>G (p.Glu403=)	NRXN1		not provided|Pitt-Hopkins-like syndrome 2	Likely benign(Last reviewed: Sep 19, 2021)	criteria provided, single submitter	VCV000773972	2	50847271	2	50620133	773972	697590	rs1573821390	NC_000002.12:50620132:T:C
NM_001330078.2(NRXN1):c.4047A>G (p.Thr1349=)	NRXN1		Pitt-Hopkins-like syndrome 2|not provided	Likely benign(Last reviewed: Jan 14, 2021)	criteria provided, single submitter	VCV000762334	2	50280490	2	50053352	762334	763348	rs746900683	NC_000002.12:50053351:T:C
NM_001330078.2(NRXN1):c.3771A>G (p.Arg1257=)	NRXN1		Pitt-Hopkins-like syndrome 2|not provided	Likely benign(Last reviewed: Apr 12, 2021)	criteria provided, multiple submitters, no conflicts	VCV000761778	2	50282130	2	50054992	761778	763349	rs201390160	NC_000002.12:50054991:T:C
NM_001330078.2(NRXN1):c.3808+9C>A	NRXN1		not provided|Pitt-Hopkins-like syndrome 2	Likely benign(Last reviewed: May 29, 2018)	criteria provided, single submitter	VCV000761041	2	50282084	2	50054946	761041	774759	rs749965070	NC_000002.12:50054945:G:T
NM_001330078.2(NRXN1):c.4341C>T (p.Ile1447=)	NRXN1		not provided|Pitt-Hopkins-like syndrome 2	Likely benign(Last reviewed: Apr 25, 2018)	criteria provided, single submitter	VCV000758533	2	50149265	2	49922127	758533	763347	rs1572855809	NC_000002.12:49922126:G:A
NM_001330078.2(NRXN1):c.3765A>T (p.Pro1255=)	NRXN1		Pitt-Hopkins-like syndrome 2|not provided	Likely benign(Last reviewed: Apr 9, 2018)	criteria provided, single submitter	VCV000757618	2	50282136	2	50054998	757618	763350	rs1393835262	NC_000002.12:50054997:T:A
NM_001330078.2(NRXN1):c.48C>T (p.Leu16=)	NRXN1		Pitt-Hopkins-like syndrome 2|not provided	Likely benign(Last reviewed: Sep 11, 2018)	criteria provided, single submitter	VCV000751969	2	51255364	2	51028226	751969	763357	rs1350623058	NC_000002.12:51028225:G:A
NM_001330078.2(NRXN1):c.522G>A (p.Val174=)	NRXN1		Pitt-Hopkins-like syndrome 2|not provided	Likely benign(Last reviewed: Mar 12, 2018)	criteria provided, single submitter	VCV000751763	2	51254890	2	51027752	751763	763355	rs1575276952	NC_000002.12:51027751:C:T
NM_001330078.2(NRXN1):c.3435C>T (p.Pro1145=)	NRXN1		not provided|Pitt-Hopkins-like syndrome 2	Likely benign(Last reviewed: Mar 12, 2018)	criteria provided, single submitter	VCV000750279	2	50464038	2	50236900	750279	747694	rs1574657808	NC_000002.12:50236899:G:A
NM_001330078.2(NRXN1):c.444G>A (p.Thr148=)	NRXN1		Pitt-Hopkins-like syndrome 2|not provided	Likely benign(Last reviewed: Nov 23, 2021)	criteria provided, single submitter	VCV000741836	2	51254968	2	51027830	741836	747700	rs765163297	NC_000002.12:51027829:C:T
NM_001330078.2(NRXN1):c.4437T>C (p.Asn1479=)	NRXN1		Pitt-Hopkins-like syndrome 2|not provided	Likely benign(Last reviewed: Jul 24, 2020)	criteria provided, single submitter	VCV000740319	2	50149169	2	49922031	740319	747691	rs1038096902	NC_000002.12:49922030:A:G
NM_001330078.2(NRXN1):c.2385C>T (p.Pro795=)	NRXN1		not provided|Pitt-Hopkins-like syndrome 2	Likely benign(Last reviewed: Oct 10, 2021)	criteria provided, single submitter	VCV000735575	2	50733745	2	50506607	735575	747697	rs147984237	NC_000002.12:50506606:G:A
NM_001330078.2(NRXN1):c.534G>A (p.Glu178=)	NRXN1		Pitt-Hopkins-like syndrome 2|not provided	Likely benign(Last reviewed: May 13, 2021)	criteria provided, single submitter	VCV000712243	2	51254878	2	51027740	712243	719904	rs1437520696	NC_000002.12:51027739:C:T
NM_001330078.2(NRXN1):c.3576T>C (p.Asn1192=)	NRXN1		not provided|Pitt-Hopkins-like syndrome 2	Likely benign(Last reviewed: Nov 30, 2021)	criteria provided, single submitter	VCV000705916	2	50318603	2	50091465	705916	691183	rs1573859553	NC_000002.12:50091464:A:G
NM_001330078.2(NRXN1):c.2313A>G (p.Leu771=)	NRXN1		Pitt-Hopkins-like syndrome 2|not provided	Benign(Last reviewed: Oct 19, 2021)	criteria provided, single submitter	VCV000702054	2	50758399	2	50531261	702054	686222	rs779330397	NC_000002.12:50531260:T:C
NM_001330078.2(NRXN1):c.219G>A (p.Glu73=)	NRXN1		not provided|Pitt-Hopkins-like syndrome 2	Benign/Likely benign(Last reviewed: May 31, 2021)	criteria provided, multiple submitters, no conflicts	VCV000698286	2	51255193	2	51028055	698286	686225	rs201031680	NC_000002.12:51028054:C:T
NM_001330078.2(NRXN1):c.2497+9C>G	NRXN1		not provided|Pitt-Hopkins-like syndrome 2	Conflicting interpretations of pathogenicity(Last reviewed: Dec 14, 2021)	criteria provided, conflicting interpretations	VCV000681704	2	50733624	2	50506486	681704	659199	rs1243683821	NC_000002.12:50506485:G:C
NC_000002.12:g.(?_50346671)_(50623635_?)del	LOC110121071|NRXN1		Pitt-Hopkins-like syndrome 2	Uncertain significance(Last reviewed: Dec 27, 2018)	criteria provided, single submitter	VCV000657385	2	50573809 - 50850773	2	50346671 - 50623635	657385	650875
NC_000002.12:g.(?_50921849)_(51032054_?)del	NRXN1		Pitt-Hopkins-like syndrome 2	Pathogenic(Last reviewed: Oct 7, 2019)	criteria provided, single submitter	VCV000654673	2	51148987 - 51259192	2	50921849 - 51032054	654673	650814
NM_001330078.2(NRXN1):c.518C>T (p.Ser173Leu)	NRXN1	S173L	Pitt-Hopkins-like syndrome 2|not provided	Uncertain significance(Last reviewed: Nov 30, 2021)	criteria provided, multiple submitters, no conflicts	VCV000643013	2	51254894	2	51027756	643013	630389	rs775907305	NC_000002.12:51027755:G:A
NM_001330078.2(NRXN1):c.536C>T (p.Pro179Leu)	NRXN1	P179L	Pitt-Hopkins-like syndrome 2|not provided	Uncertain significance(Last reviewed: Aug 27, 2021)	criteria provided, multiple submitters, no conflicts	VCV000642453	2	51254876	2	51027738	642453	630388	rs777080356	NC_000002.12:51027737:G:A
NM_001330078.2(NRXN1):c.3365-109902C>T	NRXN1		Pitt-Hopkins-like syndrome 2|Chromosome 2P16.3 deletion syndrome|not provided	Conflicting interpretations of pathogenicity(Last reviewed: Apr 4, 2019)	criteria provided, conflicting interpretations	VCV000625988	2	50574010	2	50346872	625988	614247	rs113067443	NC_000002.12:50346871:G:A
NM_001330078.2(NRXN1):c.779A>G (p.Asn260Ser)	NRXN1	N293S, N259S, N260S	not provided|Pitt-Hopkins-like syndrome 2	Uncertain significance(Last reviewed: Sep 1, 2021)	criteria provided, multiple submitters, no conflicts	VCV000595504	2	51153087	2	50925949	595504	586566	rs779434583	NC_000002.12:50925948:T:C
NC_000002.12:g.(?_50465422)_(50623635_?)del	LOC110121071|NRXN1		Pitt-Hopkins-like syndrome 2	Uncertain significance(Last reviewed: Dec 31, 2019)	criteria provided, single submitter	VCV000583628	2	50692560 - 50850773	2	50465422 - 50623635	583628	557454
NM_001330078.2(NRXN1):c.773-304_790+128del	NRXN1		not provided	Likely pathogenic(Last reviewed: Jul 28, 2017)	criteria provided, single submitter	VCV000560109	2	51152948 - 51153397	2	50925810 - 50926259	560109	550825	rs1553368900
NC_000002.12:g.(?_50975328)_(51121693_?)del	LOC730100|NRXN1		Schizophrenia	Pathogenic(Last reviewed: Mar 20, 2018)	criteria provided, single submitter	VCV000545281			2	50975328 - 51121693	545281	535545
NC_000002.12:g.(?_50836961)_(51084060_?)del	LOC730100|NRXN1		Schizophrenia	Pathogenic(Last reviewed: Mar 20, 2018)	criteria provided, single submitter	VCV000545280			2	50836961 - 51084060	545280	535544
NM_001330078.2(NRXN1):c.804G>C (p.Leu268=)	NRXN1		not provided|Pitt-Hopkins-like syndrome 2	Likely benign(Last reviewed: Jul 30, 2020)	criteria provided, multiple submitters, no conflicts	VCV000539887	2	51149812	2	50922674	539887	518497	rs1553364040	NC_000002.12:50922673:C:G
NM_001330078.2(NRXN1):c.2498-7C>T	NRXN1		not provided|Pitt-Hopkins-like syndrome 2	Likely benign(Last reviewed: Nov 12, 2021)	criteria provided, single submitter	VCV000539886	2	50724859	2	50497721	539886	518498	rs369071366	NC_000002.12:50497720:G:A
NM_001330078.2(NRXN1):c.2625T>C (p.Asn875=)	NRXN1		not provided|Pitt-Hopkins-like syndrome 2	Likely benign(Last reviewed: Feb 7, 2021)	criteria provided, single submitter	VCV000539885	2	50724725	2	50497587	539885	518495	rs764347791	NC_000002.12:50497586:A:G
NM_001330078.2(NRXN1):c.190C>A (p.Arg64Ser)	NRXN1	R64S	Pitt-Hopkins-like syndrome 2|not provided	Conflicting interpretations of pathogenicity(Last reviewed: Oct 18, 2021)	criteria provided, conflicting interpretations	VCV000539880	2	51255222	2	51028084	539880	518561	rs201566733	NC_000002.12:51028083:G:T
NM_001330078.2(NRXN1):c.2491A>G (p.Met831Val)	NRXN1	M871V, M822V, M823V, M827V, M830V, M804V, M809V, M814V, M831V, M794V	not provided|Pitt-Hopkins-like syndrome 2	Conflicting interpretations of pathogenicity(Last reviewed: Aug 31, 2021)	criteria provided, conflicting interpretations	VCV000539877	2	50733639	2	50506501	539877	518494	rs200018177	NC_000002.12:50506500:T:C
NM_001330078.2(NRXN1):c.4485C>T (p.Asn1495=)	NRXN1		not provided|Pitt-Hopkins-like syndrome 2	Likely benign(Last reviewed: Mar 5, 2020)	criteria provided, multiple submitters, no conflicts	VCV000516416	2	50149121	2	49921983	516416	499832	rs200814948	NC_000002.12:49921982:G:A
NM_001330078.2(NRXN1):c.702C>T (p.Cys234=)	NRXN1		Pitt-Hopkins-like syndrome 2|not provided	Likely benign(Last reviewed: Oct 9, 2020)	criteria provided, multiple submitters, no conflicts	VCV000516409	2	51254710	2	51027572	516409	500082	rs200357811	NC_000002.12:51027571:G:A
NM_001330078.2(NRXN1):c.1320+4_1320+7dup	NRXN1		not specified|Pitt-Hopkins-like syndrome 2	Likely benign(Last reviewed: Sep 20, 2021)	criteria provided, multiple submitters, no conflicts	VCV000515844	2	50847152 - 50847153	2	50620014 - 50620015	515844	500068	rs1259067816	NC_000002.12:50620014:TATTTA:TATTTATTTA
NM_001330078.2(NRXN1):c.3375A>G (p.Thr1125=)	NRXN1		not specified|Pitt-Hopkins-like syndrome 2	Likely benign(Last reviewed: Nov 22, 2021)	criteria provided, multiple submitters, no conflicts	VCV000515773	2	50464098	2	50236960	515773	500291	rs757748286	NC_000002.12:50236959:T:C
NM_001330078.2(NRXN1):c.2348-6A>G	NRXN1		Pitt-Hopkins-like syndrome 2|not provided	Likely benign(Last reviewed: Oct 13, 2021)	criteria provided, multiple submitters, no conflicts	VCV000515366	2	50755795	2	50528657	515366	499858	rs758131961	NC_000002.12:50528656:T:C
NM_001330078.2(NRXN1):c.772+9C>T	NRXN1		not specified|Pitt-Hopkins-like syndrome 2	Likely benign(Last reviewed: Nov 8, 2021)	criteria provided, multiple submitters, no conflicts	VCV000514044	2	51254631	2	51027493	514044	500081	rs1297063034	NC_000002.12:51027492:G:A
NM_001330078.2(NRXN1):c.3808+8dup	NRXN1		Pitt-Hopkins-like syndrome 2|not specified	Likely benign(Last reviewed: Jun 1, 2021)	criteria provided, multiple submitters, no conflicts	VCV000513141	2	50282084 - 50282085	2	50054946 - 50054947	513141	500205	rs770051379	NC_000002.12:50054946:TTTTTT:TTTTTTT
NM_001330078.2(NRXN1):c.1320+19A>G	NRXN1		Pitt-Hopkins-like syndrome 2|not specified	Likely benign(Last reviewed: Nov 11, 2021)	criteria provided, multiple submitters, no conflicts	VCV000513012	2	50847141	2	50620003	513012	500066	rs201399154	NC_000002.12:50620002:T:C
NM_001330078.2(NRXN1):c.2895G>T (p.Val965=)	NRXN1		Pitt-Hopkins-like syndrome 2|not provided	Likely benign(Last reviewed: Dec 21, 2020)	criteria provided, multiple submitters, no conflicts	VCV000511904	2	50723218	2	50496080	511904	500208	rs199734638	NC_000002.12:50496079:C:A
NM_001330078.2(NRXN1):c.75G>A (p.Ala25=)	NRXN1		Pitt-Hopkins-like syndrome 2|not specified	Conflicting interpretations of pathogenicity(Last reviewed: Dec 18, 2021)	criteria provided, conflicting interpretations	VCV000511761	2	51255337	2	51028199	511761	500084	rs376641324	NC_000002.12:51028198:C:T
NM_001330078.2(NRXN1):c.3547-16C>G	NRXN1		not specified|Pitt-Hopkins-like syndrome 2	Likely benign(Last reviewed: Jun 12, 2021)	criteria provided, multiple submitters, no conflicts	VCV000509040	2	50318648	2	50091510	509040	499838	rs756210249	NC_000002.12:50091509:G:C
NM_001330078.2(NRXN1):c.3936C>T (p.Ala1312=)	NRXN1		not provided|Pitt-Hopkins-like syndrome 2	Likely benign(Last reviewed: May 17, 2021)	criteria provided, multiple submitters, no conflicts	VCV000507966	2	50280601	2	50053463	507966	500280	rs1309946041	NC_000002.12:50053462:G:A
NM_001330078.2(NRXN1):c.3198C>T (p.Ile1066=)	NRXN1		not specified|Pitt-Hopkins-like syndrome 2	Likely benign(Last reviewed: Oct 16, 2020)	criteria provided, multiple submitters, no conflicts	VCV000507856	2	50699482	2	50472344	507856	499847	rs1553656308	NC_000002.12:50472343:G:A
NM_001330078.2(NRXN1):c.2375-4A>G	NRXN1		Pitt-Hopkins-like syndrome 2|not provided	Likely benign(Last reviewed: Jan 30, 2021)	criteria provided, multiple submitters, no conflicts	VCV000507725	2	50733759	2	50506621	507725	500055	rs747910295	NC_000002.12:50506620:T:C
NM_001330078.2(NRXN1):c.537C>T (p.Pro179=)	NRXN1		Pitt-Hopkins-like syndrome 2|not specified	Likely benign(Last reviewed: Apr 24, 2021)	criteria provided, multiple submitters, no conflicts	VCV000507407	2	51254875	2	51027737	507407	500226	rs771019713	NC_000002.12:51027736:G:A
NM_001330078.2(NRXN1):c.192C>T (p.Arg64=)	NRXN1		not provided|Pitt-Hopkins-like syndrome 2	Conflicting interpretations of pathogenicity(Last reviewed: Jun 29, 2021)	criteria provided, conflicting interpretations	VCV000499118	2	51255220	2	51028082	499118	490542	rs748944452	NC_000002.12:51028081:G:A
NM_001330078.2(NRXN1):c.832+6A>G	NRXN1		Pitt-Hopkins-like syndrome 2|not provided	Conflicting interpretations of pathogenicity(Last reviewed: Aug 31, 2021)	criteria provided, conflicting interpretations	VCV000472653	2	51149001	2	50921863	472653	451715	rs200841589	NC_000002.12:50921862:T:C
NM_001330078.2(NRXN1):c.417G>A (p.Glu139=)	NRXN1		Pitt-Hopkins-like syndrome 2|not provided	Benign/Likely benign(Last reviewed: Dec 2, 2021)	criteria provided, multiple submitters, no conflicts	VCV000472650	2	51254995	2	51027857	472650	451707	rs757453009	NC_000002.12:51027856:C:T
NM_001330078.2(NRXN1):c.3919G>A (p.Val1307Ile)	NRXN1	V1347I, V1260I, V1298I, V242I, V1250I, V1303I, V1307I, V272I, V1240I, V1285I, V1299I, V1306I, V1255I, V1277I	Pitt-Hopkins-like syndrome 2|History of neurodevelopmental disorder	Uncertain significance(Last reviewed: Aug 24, 2021)	criteria provided, multiple submitters, no conflicts	VCV000472649	2	50280618	2	50053480	472649	451687	rs200044811	NC_000002.12:50053479:C:T
NM_001330078.2(NRXN1):c.330C>T (p.Asn110=)	NRXN1		Pitt-Hopkins-like syndrome 2|not provided	Likely benign(Last reviewed: Feb 1, 2020)	criteria provided, single submitter	VCV000472647	2	51255082	2	51027944	472647	451716	rs756402228	NC_000002.12:51027943:G:A
NM_001330078.2(NRXN1):c.2713G>A (p.Asp905Asn)	NRXN1	D945N, D883N, D901N, D878N, D888N, D868N, D896N, D904N, D905N, D897N	Pitt-Hopkins-like syndrome 2|not provided	Uncertain significance(Last reviewed: Mar 14, 2022)	criteria provided, multiple submitters, no conflicts	VCV000472645	2	50724637	2	50497499	472645	451521	rs773147215	NC_000002.12:50497498:C:T
NM_001330078.2(NRXN1):c.1135-8C>T	NRXN1		Pitt-Hopkins-like syndrome 2|not provided	Conflicting interpretations of pathogenicity(Last reviewed: Apr 1, 2020)	criteria provided, conflicting interpretations	VCV000472637	2	50848395	2	50621257	472637	451694	rs1430859209	NC_000002.12:50621256:G:A
NM_001330078.2(NRXN1):c.1059A>C (p.Ala353=)	NRXN1		Pitt-Hopkins-like syndrome 2|not provided	Likely benign(Last reviewed: Nov 30, 2021)	criteria provided, multiple submitters, no conflicts	VCV000472636	2	50850527	2	50623389	472636	451700	rs200259338	NC_000002.12:50623388:T:G
NM_001330078.2(NRXN1):c.2414A>G (p.Asn805Ser)	NRXN1	N845S, N788S, N796S, N801S, N805S, N778S, N797S, N768S, N804S, N783S	not provided|Pitt-Hopkins-like syndrome 2	Uncertain significance(Last reviewed: Sep 2, 2021)	criteria provided, multiple submitters, no conflicts	VCV000451853	2	50733716	2	50506578	451853	443274	rs753087756	NC_000002.12:50506577:T:C
NM_001330078.2(NRXN1):c.772+1081A>G	NRXN1	N274S	not provided|Pitt-Hopkins-like syndrome 2	Uncertain significance(Last reviewed: Sep 18, 2021)	criteria provided, multiple submitters, no conflicts	VCV000449074	2	51253559	2	51026421	449074	443278	rs759434607	NC_000002.12:51026420:T:C
NM_001330078.2(NRXN1):c.1480C>T (p.Pro494Ser)	NRXN1	P534S, P466S, P481S, P493S, P494S, P476S, P486S, P490S	not provided|Pitt-Hopkins-like syndrome 2	Uncertain significance(Last reviewed: Aug 27, 2021)	criteria provided, multiple submitters, no conflicts	VCV000432939	2	50780004	2	50552866	432939	425495	rs199834999	NC_000002.12:50552865:G:A
NM_001330078.2(NRXN1):c.772G>A (p.Glu258Lys)	NRXN1	E258K, D258N, G258S, G258R	not provided|Pitt-Hopkins-like syndrome 2	Uncertain significance(Last reviewed: Aug 26, 2021)	criteria provided, multiple submitters, no conflicts	VCV000432496	2	51254640	2	51027502	432496	425497	rs746465882	NC_000002.12:51027501:C:T
NM_001330078.2(NRXN1):c.76G>C (p.Glu26Gln)	NRXN1	E26Q	not provided|Pitt-Hopkins-like syndrome 2	Uncertain significance(Last reviewed: Nov 19, 2021)	criteria provided, multiple submitters, no conflicts	VCV000432495	2	51255336	2	51028198	432495	425499	rs201847846	NC_000002.12:51028197:C:G
NM_001330078.2(NRXN1):c.325G>A (p.Val109Ile)	NRXN1	V109I	not provided|Pitt-Hopkins-like syndrome 2	Uncertain significance(Last reviewed: Aug 20, 2021)	criteria provided, multiple submitters, no conflicts	VCV000430408	2	51255087	2	51027949	430408	421398	rs779979011	NC_000002.12:51027948:C:T
NM_001330078.2(NRXN1):c.3653C>T (p.Thr1218Met)	NRXN1	T1258M, T1201M, T1209M, T1191M, T1196M, T1214M, T1217M, T1218M, T183M, T1181M, T1210M	not provided|Pitt-Hopkins-like syndrome 2	Uncertain significance(Last reviewed: Sep 1, 2021)	criteria provided, multiple submitters, no conflicts	VCV000430235	2	50318526	2	50091388	430235	421397	rs201720955	NC_000002.12:50091387:G:A
NM_001330078.2(NRXN1):c.1784G>A (p.Arg595His)	NRXN1	R635H, R567H, R587H, R594H, R595H, R577H, R582H, R591H	Pitt-Hopkins-like syndrome 2|Chromosome 2P16.3 deletion syndrome|not provided	Uncertain significance(Last reviewed: Oct 31, 2018)	criteria provided, multiple submitters, no conflicts	VCV000423467	2	50765750	2	50538612	423467	405989	rs761279630	NC_000002.12:50538611:C:T
NM_001330078.2(NRXN1):c.2880-22_2880-14del	NRXN1		not specified|Pitt-Hopkins-like syndrome 2	Likely benign(Last reviewed: Nov 27, 2021)	criteria provided, multiple submitters, no conflicts	VCV000420830	2	50723247 - 50723255	2	50496109 - 50496117	420830	405987	rs755734707	NC_000002.12:50496108:GAAAGAGGGGAAAG:GAAAG
NM_001330078.2(NRXN1):c.2144-22_2144-20del	NRXN1		Pitt-Hopkins-like syndrome 2|not specified	Likely benign(Last reviewed: Oct 27, 2021)	criteria provided, multiple submitters, no conflicts	VCV000420685	2	50758588 - 50758590	2	50531450 - 50531452	420685	405988	rs779214382	NC_000002.12:50531449:ATGAT:AT
NM_001330078.2(NRXN1):c.9G>C (p.Thr3=)	NRXN1		Pitt-Hopkins-like syndrome 2|not provided	Likely benign(Last reviewed: Jul 6, 2021)	criteria provided, multiple submitters, no conflicts	VCV000416619	2	51255403	2	51028265	416619	393417	rs770820205	NC_000002.12:51028264:C:G
NM_001330078.2(NRXN1):c.479C>T (p.Pro160Leu)	NRXN1	P160L	Pitt-Hopkins-like syndrome 2|not provided	Uncertain significance(Last reviewed: Aug 4, 2022)	criteria provided, multiple submitters, no conflicts	VCV000411165	2	51254933	2	51027795	411165	393063	rs371517584	NC_000002.12:51027794:G:A
NM_001330078.2(NRXN1):c.1194G>A (p.Thr398=)	NRXN1		not specified|Pitt-Hopkins-like syndrome 2	Conflicting interpretations of pathogenicity(Last reviewed: Aug 31, 2021)	criteria provided, conflicting interpretations	VCV000392595	2	50847286	2	50620148	392595	366847	rs202166616	NC_000002.12:50620147:C:T
NM_001330078.2(NRXN1):c.2391T>A (p.Thr797=)	NRXN1		not specified|Pitt-Hopkins-like syndrome 2	Likely benign(Last reviewed: Oct 13, 2021)	criteria provided, multiple submitters, no conflicts	VCV000391880	2	50733739	2	50506601	391880	366612	rs750156118	NC_000002.12:50506600:A:T
NM_001330078.2(NRXN1):c.6G>T (p.Gly2=)	NRXN1		not specified|Pitt-Hopkins-like syndrome 2	Conflicting interpretations of pathogenicity(Last reviewed: Sep 22, 2021)	criteria provided, conflicting interpretations	VCV000388096	2	51255406	2	51028268	388096	367736	rs1015367549	NC_000002.12:51028267:C:A
NM_001330078.2(NRXN1):c.1760-11C>G	NRXN1		Pitt-Hopkins-like syndrome 2|not provided	Benign/Likely benign(Last reviewed: Oct 24, 2021)	criteria provided, multiple submitters, no conflicts	VCV000387839	2	50765785	2	50538647	387839	367710	rs199550097	NC_000002.12:50538646:G:C
NM_001330078.2(NRXN1):c.2316C>T (p.Asp772=)	NRXN1		Pitt-Hopkins-like syndrome 2|not specified	Likely benign(Last reviewed: Jan 3, 2021)	criteria provided, multiple submitters, no conflicts	VCV000387532	2	50758396	2	50531258	387532	366615	rs200449662	NC_000002.12:50531257:G:A
NM_001330078.2(NRXN1):c.583C>T (p.Leu195=)	NRXN1		Pitt-Hopkins-like syndrome 2|not provided	Likely benign(Last reviewed: Oct 14, 2021)	criteria provided, multiple submitters, no conflicts	VCV000385105	2	51254829	2	51027691	385105	366625	rs923508164	NC_000002.12:51027690:G:A
NM_001330078.2(NRXN1):c.3717A>T (p.Ala1239=)	NRXN1		not specified|Pitt-Hopkins-like syndrome 2	Conflicting interpretations of pathogenicity(Last reviewed: Oct 10, 2021)	criteria provided, conflicting interpretations	VCV000383884	2	50318462	2	50091324	383884	366872	rs145558855	NC_000002.12:50091323:T:A
NM_001330078.2(NRXN1):c.4107G>A (p.Pro1369=)	NRXN1		not provided|Pitt-Hopkins-like syndrome 2	Likely benign(Last reviewed: Nov 26, 2021)	criteria provided, multiple submitters, no conflicts	VCV000383233	2	50280430	2	50053292	383233	367595	rs183440866	NC_000002.12:50053291:C:T
NM_001330078.2(NRXN1):c.93G>T (p.Leu31=)	NRXN1		Pitt-Hopkins-like syndrome 2|not specified	Likely benign(Last reviewed: Dec 17, 2020)	criteria provided, multiple submitters, no conflicts	VCV000381836	2	51255319	2	51028181	381836	366919	rs201539806	NC_000002.12:51028180:C:A
NM_001330078.2(NRXN1):c.4217-13C>T	NRXN1		Pitt-Hopkins-like syndrome 2|not specified	Benign/Likely benign(Last reviewed: Dec 2, 2021)	criteria provided, multiple submitters, no conflicts	VCV000378302	2	50149402	2	49922264	378302	367594	rs376269786	NC_000002.12:49922263:G:A
NM_001330078.2(NRXN1):c.3030A>G (p.Thr1010=)	NRXN1		not provided|Pitt-Hopkins-like syndrome 2	Likely benign(Last reviewed: Nov 28, 2021)	criteria provided, multiple submitters, no conflicts	VCV000378294	2	50723083	2	50495945	378294	367660	rs201085950	NC_000002.12:50495944:T:C
NM_001330078.2(NRXN1):c.2244C>G (p.Ser748=)	NRXN1		not provided|Pitt-Hopkins-like syndrome 2	Likely benign(Last reviewed: Dec 24, 2020)	criteria provided, multiple submitters, no conflicts	VCV000378293	2	50758468	2	50531330	378293	366841	rs761608592	NC_000002.12:50531329:G:C
NM_001330078.2(NRXN1):c.2210C>T (p.Thr737Met)	NRXN1	T777M, T719M, T724M, T709M, T729M, T736M, T733M, T737M	Pitt-Hopkins-like syndrome 2|not provided	Uncertain significance(Last reviewed: Aug 27, 2021)	criteria provided, multiple submitters, no conflicts	VCV000378292	2	50758502	2	50531364	378292	366900	rs199970666	NC_000002.12:50531363:G:A
NM_001330078.2(NRXN1):c.1134+8C>T	NRXN1		Pitt-Hopkins-like syndrome 2|not specified	Benign/Likely benign(Last reviewed: Oct 13, 2021)	criteria provided, multiple submitters, no conflicts	VCV000378287	2	50850444	2	50623306	378287	366852	rs200448187	NC_000002.12:50623305:G:A
NM_001330078.2(NRXN1):c.772+1015C>A	NRXN1		Pitt-Hopkins-like syndrome 2|not specified	Benign/Likely benign(Last reviewed: Sep 2, 2021)	criteria provided, multiple submitters, no conflicts	VCV000378285	2	51253625	2	51026487	378285	366619	rs200375396	NC_000002.12:51026486:G:T
NM_001330078.2(NRXN1):c.324G>A (p.Pro108=)	NRXN1		not specified|Pitt-Hopkins-like syndrome 2	Benign/Likely benign(Last reviewed: Jun 16, 2021)	criteria provided, multiple submitters, no conflicts	VCV000378283	2	51255088	2	51027950	378283	366626	rs199595253	NC_000002.12:51027949:C:T
NM_001330078.2(NRXN1):c.321G>T (p.Thr107=)	NRXN1		Pitt-Hopkins-like syndrome 2|not specified	Likely benign(Last reviewed: Aug 5, 2021)	criteria provided, multiple submitters, no conflicts	VCV000378282	2	51255091	2	51027953	378282	367731	rs776382029	NC_000002.12:51027952:C:A
NM_001330078.2(NRXN1):c.273C>T (p.Leu91=)	NRXN1		Pitt-Hopkins-like syndrome 2|not provided	Likely benign(Last reviewed: Aug 16, 2021)	criteria provided, multiple submitters, no conflicts	VCV000378281	2	51255139	2	51028001	378281	366862	rs201997966	NC_000002.12:51028000:G:A
NM_001330078.2(NRXN1):c.805A>T (p.Met269Leu)	NRXN1	M302L, M268L, M263L, M269L	not provided|Pitt-Hopkins-like syndrome 2	Uncertain significance(Last reviewed: Sep 24, 2021)	criteria provided, multiple submitters, no conflicts	VCV000373610	2	51149811	2	50922673	373610	359453	rs776779952	NC_000002.12:50922672:T:A
NM_001330078.2(NRXN1):c.752G>A (p.Arg251His)	NRXN1	R251H	Pitt-Hopkins-like syndrome 2|not provided	Uncertain significance(Last reviewed: Nov 8, 2018)	criteria provided, multiple submitters, no conflicts	VCV000336553	2	51254660	2	51027522	336553	289906	rs780954241	NC_000002.12:51027521:C:T
NM_001330078.2(NRXN1):c.1288G>A (p.Val430Ile)	NRXN1	V470I, V417I, V430I, V412I, V422I, V402I, V426I, V429I	not provided|Pitt-Hopkins-like syndrome 2	Uncertain significance(Last reviewed: Sep 2, 2021)	criteria provided, multiple submitters, no conflicts	VCV000282967	2	50847192	2	50620054	282967	267204	rs753832133	NC_000002.12:50620053:C:T
NM_001330078.2(NRXN1):c.252G>A (p.Thr84=)	NRXN1		Pitt-Hopkins-like syndrome 2|not provided	Conflicting interpretations of pathogenicity(Last reviewed: Nov 21, 2020)	criteria provided, conflicting interpretations	VCV000282737	2	51255160	2	51028022	282737	266974	rs886042465	NC_000002.12:51028021:C:T
NM_001330078.2(NRXN1):c.3616A>G (p.Ile1206Val)	NRXN1	I1246V, I1202V, I1179V, I1184V, I1198V, I1205V, I1206V, I171V, I1169V, I1189V, I1197V	not provided|not specified	Uncertain significance(Last reviewed: Apr 9, 2018)	criteria provided, multiple submitters, no conflicts	VCV000211691	2	50318563	2	50091425	211691	207004	rs751778015	NC_000002.12:50091424:T:C
NM_001330078.2(NRXN1):c.2422G>A (p.Glu808Lys)	NRXN1	E848K, E791K, E800K, E771K, E786K, E799K, E807K, E808K, E781K, E804K	not provided|Pitt-Hopkins-like syndrome 2	Uncertain significance(Last reviewed: Sep 17, 2021)	criteria provided, multiple submitters, no conflicts	VCV000206278	2	50733708	2	50506570	206278	201679	rs202145311	NC_000002.12:50506569:C:T
NM_001330078.2(NRXN1):c.407A>G (p.Lys136Arg)	NRXN1	K136R	not provided|Pitt-Hopkins-like syndrome 2	Uncertain significance(Last reviewed: Aug 13, 2021)	criteria provided, multiple submitters, no conflicts	VCV000206277	2	51255005	2	51027867	206277	201716	rs202118977	NC_000002.12:51027866:T:C
NM_001330078.2(NRXN1):c.1400_1401inv (p.Gly467Val)	NRXN1	G449V, G454V, G466V, G507V, G439V, G459V, G463V, G467V	not specified|Pitt-Hopkins-like syndrome 2	Uncertain significance(Last reviewed: Oct 28, 2021)	criteria provided, multiple submitters, no conflicts	VCV000206271	2	50780083 - 50780084	2	50552945 - 50552946	206271	201702		NC_000002.12:50552944:TC:GA
NM_001330078.2(NRXN1):c.3905A>G (p.Tyr1302Cys)	NRXN1	Y1342C, Y1245C, Y1294C, Y1302C, Y1280C, Y1293C, Y1235C, Y1250C, Y1255C, Y1272C, Y1298C, Y237C, Y267C, Y1301C	not provided|Pitt-Hopkins-like syndrome 2	Uncertain significance(Last reviewed: Sep 1, 2021)	criteria provided, multiple submitters, no conflicts	VCV000206268	2	50280632	2	50053494	206268	201651	rs761776814	NC_000002.12:50053493:T:C
NM_001330078.2(NRXN1):c.3542A>G (p.His1181Arg)	NRXN1	H1221R, H1144R, H1164R, H146R, H1173R, H1159R, H1177R, H1180R, H1154R, H1172R, H1181R	not provided|Chromosome 2P16.3 deletion syndrome|Pitt-Hopkins-like syndrome 2	Uncertain significance(Last reviewed: Oct 31, 2018)	criteria provided, multiple submitters, no conflicts	VCV000206267	2	50463931	2	50236793	206267	201653	rs200915287	NC_000002.12:50236792:T:C
NM_001330078.2(NRXN1):c.3595G>A (p.Ala1199Thr)	NRXN1	A1239T, A1162T, A1172T, A1198T, A1199T, A1182T, A1190T, A1191T, A1195T, A1177T, A164T	not provided|Pitt-Hopkins-like syndrome 2	Likely benign(Last reviewed: Aug 26, 2021)	criteria provided, multiple submitters, no conflicts	VCV000206263	2	50318584	2	50091446	206263	201652	rs201336161	NC_000002.12:50091445:C:T
NM_001330078.2(NRXN1):c.3281A>G (p.Asn1094Ser)	NRXN1	N1134S, N1067S, N1090S, N1072S, N1094S, N1077S, N1086S, N1093S, N1057S, N1085S	not provided|Pitt-Hopkins-like syndrome 2	Uncertain significance(Last reviewed: Aug 31, 2021)	criteria provided, multiple submitters, no conflicts	VCV000206260	2	50692663	2	50465525	206260	201659	rs201963074	NC_000002.12:50465524:T:C
NM_001330078.2(NRXN1):c.3032C>T (p.Thr1011Met)	NRXN1	T1051M, T984M, T989M, T1003M, T1010M, T1011M, T974M, T994M, T1002M, T1007M	Pitt-Hopkins-like syndrome 2|not provided	Uncertain significance(Last reviewed: Nov 9, 2021)	criteria provided, multiple submitters, no conflicts	VCV000206255	2	50723081	2	50495943	206255	201664	rs199980022	NC_000002.12:50495942:G:A
NM_001330078.2(NRXN1):c.2659G>A (p.Asp887Asn)	NRXN1	D927N, D870N, D883N, D878N, D879N, D886N, D887N, D850N, D860N, D865N	not provided|Pitt-Hopkins-like syndrome 2	Uncertain significance(Last reviewed: Dec 15, 2021)	criteria provided, multiple submitters, no conflicts	VCV000206251	2	50724691	2	50497553	206251	201670	rs796052780	NC_000002.12:50497552:C:T
NM_001330078.2(NRXN1):c.2597T>C (p.Ile866Thr)	NRXN1	I906T, I839T, I844T, I862T, I857T, I858T, I849T, I865T, I866T, I829T	not provided|Pitt-Hopkins-like syndrome 2	Uncertain significance(Last reviewed: Aug 28, 2021)	criteria provided, multiple submitters, no conflicts	VCV000206250	2	50724753	2	50497615	206250	201671	rs796052779	NC_000002.12:50497614:A:G
NM_001330078.2(NRXN1):c.2564G>A (p.Arg855Gln)	NRXN1	R895Q, R818Q, R854Q, R855Q, R838Q, R851Q, R833Q, R847Q, R828Q, R846Q	Pitt-Hopkins-like syndrome 2	Uncertain significance(Last reviewed: Aug 31, 2021)	criteria provided, multiple submitters, no conflicts	VCV000206247	2	50724786	2	50497648	206247	201674	rs796052776	NC_000002.12:50497647:C:T
NM_001330078.2(NRXN1):c.570C>A (p.Asn190Lys)	NRXN1	N190K	not provided|Pitt-Hopkins-like syndrome 2	Uncertain significance(Last reviewed: Sep 1, 2021)	criteria provided, multiple submitters, no conflicts	VCV000206244	2	51254842	2	51027704	206244	201713	rs564945882	NC_000002.12:51027703:G:T
NM_001330078.2(NRXN1):c.476C>T (p.Pro159Leu)	NRXN1	P159L	not provided|Pitt-Hopkins-like syndrome 2	Uncertain significance(Last reviewed: Feb 3, 2022)	criteria provided, multiple submitters, no conflicts	VCV000206239	2	51254936	2	51027798	206239	201715	rs373070672	NC_000002.12:51027797:G:A
NM_001330078.2(NRXN1):c.374A>G (p.Asn125Ser)	NRXN1	N125S	not provided|Pitt-Hopkins-like syndrome 2	Uncertain significance(Last reviewed: Sep 2, 2021)	criteria provided, multiple submitters, no conflicts	VCV000206238	2	51255038	2	51027900	206238	201717	rs770641207	NC_000002.12:51027899:T:C
NM_001330078.2(NRXN1):c.2317G>A (p.Ala773Thr)	NRXN1	A813T, A769T, A773T, A745T, A760T, A765T, A755T, A772T	not provided|Pitt-Hopkins-like syndrome 2	Conflicting interpretations of pathogenicity(Last reviewed: Sep 23, 2021)	criteria provided, conflicting interpretations	VCV000206234	2	50758395	2	50531257	206234	201682	rs199548487	NC_000002.12:50531256:C:T
NM_001330078.2(NRXN1):c.219G>C (p.Glu73Asp)	NRXN1	E73D	not provided|Pitt-Hopkins-like syndrome 2	Uncertain significance(Last reviewed: Aug 26, 2021)	criteria provided, multiple submitters, no conflicts	VCV000206231	2	51255193	2	51028055	206231	201722	rs201031680	NC_000002.12:51028054:C:G
NM_001330078.2(NRXN1):c.208T>C (p.Phe70Leu)	NRXN1	F70L	not provided|Pitt-Hopkins-like syndrome 2	Uncertain significance(Last reviewed: Sep 1, 2021)	criteria provided, multiple submitters, no conflicts	VCV000206230	2	51255204	2	51028066	206230	201723	rs796052773	NC_000002.12:51028065:A:G
NM_001330078.2(NRXN1):c.2110G>A (p.Gly704Arg)	NRXN1	G744R, G691R, G704R, G696R, G703R, G686R, G676R, G700R	Pitt-Hopkins-like syndrome 2|not provided	Uncertain significance(Last reviewed: Nov 25, 2021)	criteria provided, multiple submitters, no conflicts	VCV000206229	2	50765424	2	50538286	206229	201687	rs757547387	NC_000002.12:50538285:C:T
NM_001330078.2(NRXN1):c.1778C>T (p.Thr593Met)	NRXN1	T633M, T593M, T565M, T575M, T580M, T589M, T592M, T585M	not provided|Pitt-Hopkins-like syndrome 2	Conflicting interpretations of pathogenicity(Last reviewed: Mar 20, 2021)	criteria provided, conflicting interpretations	VCV000206223	2	50765756	2	50538618	206223	201695	rs201530175	NC_000002.12:50538617:G:A
NM_001330078.2(NRXN1):c.1592A>G (p.Lys531Arg)	NRXN1	K571R, K527R, K530R, K503R, K518R, K523R, K513R, K531R	not specified|not provided	Uncertain significance(Last reviewed: Jun 28, 2016)	criteria provided, multiple submitters, no conflicts	VCV000206222	2	50779892	2	50552754	206222	201696	rs796052769	NC_000002.12:50552753:T:C
NM_001330078.2(NRXN1):c.1566C>T (p.Gly522=)	NRXN1		not provided|Pitt-Hopkins-like syndrome 2	Uncertain significance(Last reviewed: Sep 1, 2021)	criteria provided, multiple submitters, no conflicts	VCV000206220	2	50779918	2	50552780	206220	201698	rs199701804	NC_000002.12:50552779:G:A
NM_001330078.2(NRXN1):c.1202C>T (p.Thr401Met)	NRXN1	T441M, T383M, T393M, T400M, T401M, T373M, T388M, T397M	Pitt-Hopkins-like syndrome 2|not provided	Uncertain significance(Last reviewed: Dec 15, 2021)	criteria provided, multiple submitters, no conflicts	VCV000206215	2	50847278	2	50620140	206215	201704	rs796052764	NC_000002.12:50620139:G:A
NM_001330078.2(NRXN1):c.1833T>C (p.Asp611=)	NRXN1		not specified|Pitt-Hopkins-like syndrome 2	Benign(Last reviewed: Mar 26, 2020)	criteria provided, multiple submitters, no conflicts	VCV000206201	2	50765701	2	50538563	206201	201692	rs190377845	NC_000002.12:50538562:A:G
NM_001330078.2(NRXN1):c.4338T>C (p.Leu1446=)	NRXN1		not specified|Pitt-Hopkins-like syndrome 2	Benign/Likely benign(Last reviewed: Sep 20, 2017)	criteria provided, multiple submitters, no conflicts	VCV000206197	2	50149268	2	49922130	206197	201644	rs796052759	NC_000002.12:49922129:A:G
NM_001330078.2(NRXN1):c.2332C>A (p.Leu778Met)	NRXN1	L818M, L750M, L778M, L770M, L774M, L760M, L765M, L777M	not provided|Pitt-Hopkins-like syndrome 2	Uncertain significance(Last reviewed: Sep 1, 2021)	criteria provided, multiple submitters, no conflicts	VCV000194028	2	50758380	2	50531242	194028	191191	rs374942732	NC_000002.12:50531241:G:T
NM_001330078.2(NRXN1):c.2008C>G (p.Pro670Ala)	NRXN1	P710A, P642A, P666A, P652A, P669A, P670A, P657A, P662A	not provided|Pitt-Hopkins-like syndrome 2	Uncertain significance(Last reviewed: Sep 21, 2021)	criteria provided, multiple submitters, no conflicts	VCV000193837	2	50765526	2	50538388	193837	191000	rs762326241	NC_000002.12:50538387:G:C
GRCh38/hg38 2p16.3(chr2:50172113-50801952)x3	LOC110121071|MIR8485|NRXN1		See cases	Uncertain significance(Last reviewed: Jun 30, 2010)	no assertion criteria provided	VCV000154348	2	50399251 - 51029090	2	50172113 - 50801952	154348	164102
GRCh38/hg38 2p16.3(chr2:50682627-51107991)x1	LOC730100|MIR8485|NRXN1		See cases	Pathogenic(Last reviewed: Apr 30, 2011)	no assertion criteria provided	VCV000152847	2	50909765 - 51335129	2	50682627 - 51107991	152847	162598
GRCh38/hg38 2p16.3(chr2:50624294-51265729)x1	LOC730100|MIR8485|NRXN1		See cases	Pathogenic(Last reviewed: Apr 9, 2013)	no assertion criteria provided	VCV000152385	2	50851432 - 51492867	2	50624294 - 51265729	152385	162136
GRCh38/hg38 2p16.3(chr2:50619962-51329577)x1	LOC730100|MIR8485|NRXN1		See cases	Pathogenic(Last reviewed: Feb 13, 2013)	no assertion criteria provided	VCV000152288	2	50847100 - 51556715	2	50619962 - 51329577	152288	162039
GRCh38/hg38 2p16.3(chr2:50599412-50698758)x1	LOC110121071|MIR8485|NRXN1		See cases	Pathogenic(Last reviewed: Jul 9, 2012)	no assertion criteria provided	VCV000150602	2	50826550 - 50925896	2	50599412 - 50698758	150602	160353
GRCh38/hg38 2p16.3(chr2:50591217-50931162)x1	LOC110121071|MIR8485|NRXN1		See cases	Pathogenic(Last reviewed: Oct 7, 2011)	no assertion criteria provided	VCV000149978	2	50818355 - 51158300	2	50591217 - 50931162	149978	159729
GRCh38/hg38 2p16.3(chr2:50498526-50830659)x1	LOC110121071|MIR8485|NRXN1		See cases	Uncertain significance(Last reviewed: Sep 1, 2017)	no assertion criteria provided	VCV000149647	2	50725664 - 51057797	2	50498526 - 50830659	149647	159398
GRCh38/hg38 2p16.3(chr2:50574983-50710365)x1	LOC110121071|MIR8485|NRXN1		See cases	Pathogenic(Last reviewed: Sep 12, 2011)	no assertion criteria provided	VCV000148487	2	50802121 - 50937503	2	50574983 - 50710365	148487	158238
GRCh38/hg38 2p16.3(chr2:50453657-50710365)x1	LOC110121071|MIR8485|NRXN1		See cases	Pathogenic(Last reviewed: Aug 5, 2011)	no assertion criteria provided	VCV000145619	2	50680795 - 50937503	2	50453657 - 50710365	145619	155370
GRCh38/hg38 2p16.3(chr2:50498591-50710365)x1	LOC110121071|MIR8485|NRXN1		See cases	Pathogenic(Last reviewed: Jan 5, 2011)	no assertion criteria provided	VCV000145618	2	50725729 - 50937503	2	50498591 - 50710365	145618	155369
NM_001330078.2(NRXN1):c.2879+20A>G	NRXN1		not specified|Pitt-Hopkins-like syndrome 2	Benign/Likely benign(Last reviewed: Nov 6, 2021)	criteria provided, multiple submitters, no conflicts	VCV000138558	2	50724451	2	50497313	138558	142261	rs200986624	NC_000002.12:50497312:T:C
NM_001330078.2(NRXN1):c.261C>A (p.Gly87=)	NRXN1		not specified|Pitt-Hopkins-like syndrome 2	Benign/Likely benign(Last reviewed: Mar 5, 2021)	criteria provided, multiple submitters, no conflicts	VCV000138555	2	51255151	2	51028013	138555	142258	rs587781102	NC_000002.12:51028012:G:T
NM_001330078.2(NRXN1):c.2347+18C>A	NRXN1		not specified|Pitt-Hopkins-like syndrome 2	Benign(Last reviewed: Oct 26, 2021)	criteria provided, multiple submitters, no conflicts	VCV000138554	2	50758347	2	50531209	138554	142257	rs150460414	NC_000002.12:50531208:G:T
NM_001330078.2(NRXN1):c.2143+19A>G	NRXN1		Pitt-Hopkins-like syndrome 2|not specified	Benign(Last reviewed: Dec 17, 2021)	criteria provided, multiple submitters, no conflicts	VCV000138552	2	50765372	2	50538234	138552	142255	rs150513096	NC_000002.12:50538233:T:C
NM_001330078.2(NRXN1):c.4217-16A>C	NRXN1		not specified|Pitt-Hopkins-like syndrome 2	Benign(Last reviewed: Dec 17, 2021)	criteria provided, multiple submitters, no conflicts	VCV000138543	2	50149405	2	49922267	138543	142246	rs74520052	NC_000002.12:49922266:T:G
NM_001330078.2(NRXN1):c.798G>A (p.Ala266=)	NRXN1		not specified|Pitt-Hopkins-like syndrome 2	Benign/Likely benign(Last reviewed: Dec 8, 2021)	criteria provided, multiple submitters, no conflicts	VCV000138542	2	51149818	2	50922680	138542	142245	rs201027928	NC_000002.12:50922679:C:T
NM_001330078.2(NRXN1):c.2879+7A>G	NRXN1		not provided|Pitt-Hopkins-like syndrome 2	Conflicting interpretations of pathogenicity(Last reviewed: Oct 29, 2020)	criteria provided, conflicting interpretations	VCV000093594	2	50724464	2	50497326	93594	99498	rs200468214	NC_000002.12:50497325:T:C
NM_001330078.2(NRXN1):c.1969C>T (p.Arg657Trp)	NRXN1	R697W, R629W, R639W, R653W, R644W, R649W, R656W, R657W	not provided|Pitt-Hopkins-like syndrome 2	Uncertain significance(Last reviewed: Aug 27, 2021)	criteria provided, multiple submitters, no conflicts	VCV000093588	2	50765565	2	50538427	93588	99492	rs200844126	NC_000002.12:50538426:G:A
GRCh38/hg38 2p16.3(chr2:50488123-50945044)x1	LOC110121071|MIR8485|NRXN1		See cases	Pathogenic(Last reviewed: Aug 12, 2011)	criteria provided, single submitter	VCV000060140	2	50715261 - 51172182	2	50488123 - 50945044	60140	74735
GRCh38/hg38 2p16.3(chr2:50448670-50909614)x1	LOC110121071|MIR8485|NRXN1		See cases	Pathogenic(Last reviewed: Aug 12, 2011)	criteria provided, single submitter	VCV000060109	2	50675808 - 51136752	2	50448670 - 50909614	60109	74704
GRCh37/hg19 2p16.3(chr2:50671549-50860852)x1	NRXN1		del2p16.3	Pathogenic(Last reviewed: Jan 27, 2022)	no assertion criteria provided	VCV001679188	2	50671549 - 50860852			1679188	1671094
NC_000002.11:g.(?_50692560)_(50780183_?)del	NRXN1		Pitt-Hopkins-like syndrome 2	Pathogenic(Last reviewed: Sep 27, 2021)	criteria provided, single submitter	VCV001460378	2	50692560 - 50780183			1460378	1504430
NM_001330078.2(NRXN1):c.2281dup (p.Arg761fs)	NRXN1	R743fs, R760fs, R753fs, R801fs, R733fs, R757fs, R748fs, R761fs	Pitt-Hopkins-like syndrome 2	Pathogenic(Last reviewed: Dec 8, 2020)	criteria provided, single submitter	VCV001452876	2	50758430 - 50758431	2	50531292 - 50531293	1452876	1432019		NC_000002.12:50531292:T:TT
NC_000002.11:g.(?_51253489)_(51255411_?)del	NRXN1		Pitt-Hopkins-like syndrome 2	Pathogenic(Last reviewed: Dec 1, 2021)	criteria provided, single submitter	VCV001452805	2	51253489 - 51255411			1452805	1431949
NM_001330078.2(NRXN1):c.601G>T (p.Glu201Ter)	NRXN1	E201*	Pitt-Hopkins-like syndrome 2	Pathogenic(Last reviewed: Nov 16, 2021)	criteria provided, single submitter	VCV001451359	2	51254811	2	51027673	1451359	1429613		NC_000002.12:51027672:C:A
NM_001330078.2(NRXN1):c.2386G>T (p.Glu796Ter)	NRXN1	E795*, E779*, E787*, E774*, E788*, E759*, E769*, E792*, E796*, E836*	Pitt-Hopkins-like syndrome 2	Pathogenic(Last reviewed: Aug 22, 2021)	criteria provided, single submitter	VCV001399605	2	50733744	2	50506606	1399605	1365962		NC_000002.12:50506605:C:A
NM_001330078.2(NRXN1):c.772+1129_772+1132del	NRXN1		Pitt-Hopkins-like syndrome 2	Pathogenic(Last reviewed: Mar 21, 2021)	criteria provided, single submitter	VCV001390346	2	51253508 - 51253511	2	51026370 - 51026373	1390346	1396519		NC_000002.12:51026369:CTTTCT:CT
NC_000002.11:g.(?_51148987)_(51255411_?)del	NRXN1		Pitt-Hopkins-like syndrome 2	Pathogenic(Last reviewed: Nov 18, 2021)	criteria provided, single submitter	VCV001387846	2	51148987 - 51255411			1387846	1374467
NM_001330078.2(NRXN1):c.4021_4022del (p.Thr1341fs)	NRXN1	T1289fs, T306fs, T1274fs, T1284fs, T1332fs, T1294fs, T1319fs, T1337fs, T1340fs, T1341fs, T1381fs, T276fs, T1311fs, T1333fs	Pitt-Hopkins-like syndrome 2	Pathogenic(Last reviewed: Jun 4, 2021)	criteria provided, single submitter	VCV001383533	2	50280515 - 50280516	2	50053377 - 50053378	1383533	1354673		NC_000002.12:50053376:GTG:G
NC_000002.11:g.(?_50724523)_50808051del	NRXN1		Pitt-Hopkins-like syndrome 2	Likely pathogenic(Last reviewed: Apr 11, 2020)	criteria provided, single submitter	VCV001068045					1068045	1054318
NM_001330078.2(NRXN1):c.772+1128_772+1129del	NRXN1	E290fs	Pitt-Hopkins-like syndrome 2	Likely pathogenic(Last reviewed: Feb 28, 2019)	criteria provided, single submitter	VCV001048082	2	51253511 - 51253512	2	51026373 - 51026374	1048082	1035908	rs1558610072	NC_000002.12:51026372:TCT:T
NM_001330078.2(NRXN1):c.832+42589_832+123997del	NRXN1		Intellectual disability	Uncertain significance(Last reviewed: Mar 26, 2020)	criteria provided, single submitter	VCV000983388	2	51025010 - 51106418	2	50797872 - 50879280	983388	971397
NM_001330078.2(NRXN1):c.3442C>T (p.Arg1148Ter)	NRXN1	R1188*, R113*, R1139*, R1140*, R1144*, R1147*, R1121*, R1148*, R1111*, R1126*, R1131*	Pitt-Hopkins-like syndrome 2	Pathogenic(Last reviewed: Jul 5, 2019)	criteria provided, single submitter	VCV000947115	2	50464031	2	50236893	947115	922870	rs774740761	NC_000002.12:50236892:G:A
NM_001330078.2(NRXN1):c.1783C>T (p.Arg595Cys)	NRXN1	R587C, R595C, R567C, R577C, R582C, R591C, R635C, R594C	Chromosome 2P16.3 deletion syndrome|Pitt-Hopkins-like syndrome 2	Uncertain significance(Last reviewed: Aug 28, 2021)	criteria provided, multiple submitters, no conflicts	VCV000846621	2	50765751	2	50538613	846621	826825	rs1156747096	NC_000002.12:50538612:G:A
NM_001330078.2(NRXN1):c.2337G>A (p.Thr779=)	NRXN1		not provided|Pitt-Hopkins-like syndrome 2	Conflicting interpretations of pathogenicity(Last reviewed: Aug 17, 2022)	criteria provided, conflicting interpretations	VCV000794440	2	50758375	2	50531237	794440	781399	rs202231291	NC_000002.12:50531236:C:T
NM_001330078.2(NRXN1):c.3822A>C (p.Thr1274=)	NRXN1		Pitt-Hopkins-like syndrome 2|not provided	Likely benign(Last reviewed: Jun 22, 2021)	criteria provided, multiple submitters, no conflicts	VCV000745189	2	50280715	2	50053577	745189	747693	rs200468369	NC_000002.12:50053576:T:G
NM_001330078.2(NRXN1):c.4197G>A (p.Glu1399=)	NRXN1		Pitt-Hopkins-like syndrome 2|not provided	Conflicting interpretations of pathogenicity(Last reviewed: Dec 2, 2021)	criteria provided, conflicting interpretations	VCV000723221	2	50170861	2	49943723	723221	733510	rs370837898	NC_000002.12:49943722:C:T
NM_001330078.2(NRXN1):c.576G>A (p.Ser192=)	NRXN1		not provided|Pitt-Hopkins-like syndrome 2	Likely benign(Last reviewed: Nov 10, 2018)	criteria provided, multiple submitters, no conflicts	VCV000669054	2	51254836	2	51027698	669054	655465	rs1165324585	NC_000002.12:51027697:C:T
NM_001330078.2(NRXN1):c.3876del (p.Phe1293fs)	NRXN1	F1226fs, F1236fs, F228fs, F1241fs, F1246fs, F1263fs, F1285fs, F1289fs, F1293fs, F1284fs, F1333fs, F258fs, F1271fs, F1292fs	Pitt-Hopkins-like syndrome 2	Pathogenic(Last reviewed: Apr 30, 2019)	criteria provided, single submitter	VCV000661438	2	50280661	2	50053523	661438	630371	rs1573629114	NC_000002.12:50053522:GGG:GG
NM_001330078.2(NRXN1):c.2253A>G (p.Ala751=)	NRXN1		not provided|Pitt-Hopkins-like syndrome 2	Conflicting interpretations of pathogenicity(Last reviewed: Nov 26, 2021)	criteria provided, conflicting interpretations	VCV000653260	2	50758459	2	50531321	653260	630382	rs199648817	NC_000002.12:50531320:T:C
NM_001330078.2(NRXN1):c.744C>T (p.Thr248=)	NRXN1		not provided|Pitt-Hopkins-like syndrome 2	Conflicting interpretations of pathogenicity(Last reviewed: Jul 28, 2021)	criteria provided, conflicting interpretations	VCV000597882	2	51254668	2	51027530	597882	588943	rs202043138	NC_000002.12:51027529:G:A
NC_000002.12:g.(?_50465422)_(50472491_?)del	NRXN1		Pitt-Hopkins-like syndrome 2	Uncertain significance(Last reviewed: Apr 23, 2018)	criteria provided, single submitter	VCV000584193	2	50692560 - 50699629	2	50465422 - 50472491	584193	559158
NC_000002.12:g.(?_51026351)_(51032054_?)del	NRXN1		Pitt-Hopkins-like syndrome 2	Pathogenic(Last reviewed: Nov 4, 2019)	criteria provided, single submitter	VCV000584106	2	51253489 - 51259192	2	51026351 - 51032054	584106	559160
NM_001330078.2(NRXN1):c.811G>A (p.Gly271Ser)	NRXN1	G304S, G271S, G265S, G270S	not provided|Pitt-Hopkins-like syndrome 2	Conflicting interpretations of pathogenicity(Last reviewed: Sep 23, 2021)	criteria provided, conflicting interpretations	VCV000583089	2	51149805	2	50922667	583089	561834	rs368240967	NC_000002.12:50922666:C:T
Single allele	NRXN1		Chromosome 2P16.3 deletion syndrome	Pathogenic(Last reviewed: Jul 29, 2017)	criteria provided, single submitter	VCV000560057	2	51057824 - 51172182	2	50830687 - 50945045	560057	550773
NC_000002.12:g.(?_51001206)_(51200739_?)del	LOC730100|NRXN1		Autism	Pathogenic(Last reviewed: Mar 20, 2018)	criteria provided, single submitter	VCV000545282			2	51001206 - 51200739	545282	535546
NC_000002.12:g.(?_50921849)_(50925975_?)del	NRXN1		Pitt-Hopkins-like syndrome 2	Uncertain significance(Last reviewed: Nov 14, 2019)	criteria provided, single submitter	VCV000539895	2	51148987 - 51153113	2	50921849 - 50925975	539895	516232
NC_000002.12:g.(?_50465422)_(51032054_?)del	LOC110121071|MIR8485|NRXN1		Pitt-Hopkins-like syndrome 2	Pathogenic(Last reviewed: Nov 17, 2017)	criteria provided, single submitter	VCV000539893	2	50692560 - 51259192	2	50465422 - 51032054	539893	516243
NM_001330078.2(NRXN1):c.249G>T (p.Leu83=)	NRXN1		not provided|Pitt-Hopkins-like syndrome 2	Likely benign(Last reviewed: May 20, 2021)	criteria provided, multiple submitters, no conflicts	VCV000507340	2	51255163	2	51028025	507340	499873	rs565771336	NC_000002.12:51028024:C:A
NM_001330078.2(NRXN1):c.2953G>A (p.Asp985Asn)	NRXN1	D1025N, D963N, D968N, D976N, D948N, D985N, D977N, D958N, D981N, D984N	not specified|Pitt-Hopkins-like syndrome 2	Uncertain significance(Last reviewed: Aug 31, 2021)	criteria provided, multiple submitters, no conflicts	VCV000447886	2	50723160	2	50496022	447886	440720	rs1553698631	NC_000002.12:50496021:C:T
NM_001330078.2(NRXN1):c.338C>T (p.Ala113Val)	NRXN1	A113V	not specified|Pitt-Hopkins-like syndrome 2	Uncertain significance(Last reviewed: Sep 1, 2021)	criteria provided, multiple submitters, no conflicts	VCV000436039	2	51255074	2	51027936	436039	428073	rs201542547	NC_000002.12:51027935:G:A
NM_001330078.2(NRXN1):c.503A>G (p.Lys168Arg)	NRXN1	K168R	not provided|Pitt-Hopkins-like syndrome 2	Conflicting interpretations of pathogenicity(Last reviewed: Nov 13, 2021)	criteria provided, conflicting interpretations	VCV000432850	2	51254909	2	51027771	432850	425498	rs200625614	NC_000002.12:51027770:T:C
NM_001330078.2(NRXN1):c.2120A>C (p.Tyr707Ser)	NRXN1	Y747S, Y679S, Y689S, Y703S, Y706S, Y707S, Y694S, Y699S	not provided|Pitt-Hopkins-like syndrome 2	Uncertain significance(Last reviewed: Aug 24, 2021)	criteria provided, multiple submitters, no conflicts	VCV000426948	2	50765414	2	50538276	426948	414890	rs752073539	NC_000002.12:50538275:T:G
NM_001330078.2(NRXN1):c.3672C>A (p.Ala1224=)	NRXN1		Pitt-Hopkins-like syndrome 2|not provided	Likely benign(Last reviewed: Sep 17, 2020)	criteria provided, multiple submitters, no conflicts	VCV000390977	2	50318507	2	50091369	390977	366588	rs201129779	NC_000002.12:50091368:G:T
NM_001330078.2(NRXN1):c.726G>A (p.Val242=)	NRXN1		not provided|Pitt-Hopkins-like syndrome 2	Likely benign(Last reviewed: Jul 28, 2021)	criteria provided, multiple submitters, no conflicts	VCV000379449	2	51254686	2	51027548	379449	367716	rs201349397	NC_000002.12:51027547:C:T
NM_001330078.2(NRXN1):c.3245-4G>T	NRXN1		not provided|Pitt-Hopkins-like syndrome 2	Conflicting interpretations of pathogenicity(Last reviewed: Aug 28, 2021)	criteria provided, conflicting interpretations	VCV000378296	2	50692703	2	50465565	378296	366602	rs1057520338	NC_000002.12:50465564:C:A
NM_001330078.2(NRXN1):c.492C>T (p.Ala164=)	NRXN1		Pitt-Hopkins-like syndrome 2|not provided	Conflicting interpretations of pathogenicity(Last reviewed: Nov 2, 2021)	criteria provided, conflicting interpretations	VCV000336555	2	51254920	2	51027782	336555	290349	rs201180707	NC_000002.12:51027781:G:A
NM_001330078.2(NRXN1):c.772+1032G>A	NRXN1		Pitt-Hopkins-like syndrome 2|not provided	Conflicting interpretations of pathogenicity(Last reviewed: Sep 1, 2021)	criteria provided, conflicting interpretations	VCV000336552	2	51253608	2	51026470	336552	286790	rs771759988	NC_000002.12:51026469:C:T
NM_001330078.2(NRXN1):c.*110G>A	NRXN1		Pitt-Hopkins-like syndrome 2|not provided	Benign(Last reviewed: Dec 8, 2020)	criteria provided, multiple submitters, no conflicts	VCV000336539	2	50148972	2	49921834	336539	289885	rs1045881	NC_000002.12:49921833:C:T
NM_001330078.2(NRXN1):c.3403A>G (p.Ile1135Val)	NRXN1	I1175V, I100V, I1098V, I1113V, I1127V, I1131V, I1135V, I1118V, I1134V, I1108V, I1126V	not provided|Pitt-Hopkins-like syndrome 2	Conflicting interpretations of pathogenicity(Last reviewed: Oct 9, 2021)	criteria provided, conflicting interpretations	VCV000289498	2	50464070	2	50236932	289498	273735	rs765360600	NC_000002.12:50236931:T:C
NM_001330078.2(NRXN1):c.3103A>G (p.Thr1035Ala)	NRXN1	T1075A, T1013A, T1027A, T1035A, T998A, T1008A, T1018A, T1031A, T1034A, T1026A	not provided|Pitt-Hopkins-like syndrome 2	Uncertain significance(Last reviewed: Sep 1, 2021)	criteria provided, multiple submitters, no conflicts	VCV000287664	2	50699577	2	50472439	287664	271901	rs753262049	NC_000002.12:50472438:T:C
NM_001330078.2(NRXN1):c.2249G>A (p.Arg750His)	NRXN1	R790H, R732H, R746H, R749H, R750H, R722H, R737H, R742H	Pitt-Hopkins-like syndrome 2|not provided	Uncertain significance(Last reviewed: Aug 31, 2021)	criteria provided, multiple submitters, no conflicts	VCV000283768	2	50758463	2	50531325	283768	268005	rs200776618	NC_000002.12:50531324:C:T
NM_001330078.2(NRXN1):c.609_610delinsCA (p.Lys203_Leu204delinsAsnMet)	NRXN1		Pitt-Hopkins-like syndrome 2|not provided	Uncertain significance(Last reviewed: Aug 28, 2021)	criteria provided, multiple submitters, no conflicts	VCV000283007	2	51254802 - 51254803	2	51027664 - 51027665	283007	267244	rs886042534	NC_000002.12:51027663:GC:TG
NM_001330078.2(NRXN1):c.2075G>A (p.Arg692Lys)	NRXN1	R732K, R691K, R692K, R674K, R679K, R664K, R684K, R688K	not specified|Pitt-Hopkins-like syndrome 2	Uncertain significance(Last reviewed: Sep 1, 2021)	criteria provided, multiple submitters, no conflicts	VCV000211689	2	50765459	2	50538321	211689	207006	rs797045796	NC_000002.12:50538320:C:T
NM_001330078.2(NRXN1):c.1749C>T (p.Asp583=)	NRXN1		not specified|Pitt-Hopkins-like syndrome 2	Conflicting interpretations of pathogenicity(Last reviewed: Nov 23, 2021)	criteria provided, conflicting interpretations	VCV000211688	2	50779735	2	50552597	211688	207007	rs199934259	NC_000002.12:50552596:G:A
NM_001330078.2(NRXN1):c.1424A>C (p.Asn475Thr)	NRXN1	N515T, N457T, N467T, N471T, N474T, N447T, N462T, N475T	Pitt-Hopkins-like syndrome 2|not specified	Uncertain significance(Last reviewed: Aug 24, 2021)	criteria provided, multiple submitters, no conflicts	VCV000211687	2	50780060	2	50552922	211687	207008	rs751754721	NC_000002.12:50552921:T:G
NM_001330078.2(NRXN1):c.587C>T (p.Pro196Leu)	NRXN1	P196L	not provided|Pitt-Hopkins-like syndrome 2	Conflicting interpretations of pathogenicity(Last reviewed: Dec 18, 2018)	criteria provided, conflicting interpretations	VCV000206279	2	51254825	2	51027687	206279	201712	rs199836119	NC_000002.12:51027686:G:A
NM_001330078.2(NRXN1):c.4237G>A (p.Gly1413Ser)	NRXN1	G1453S, G1366S, G1383S, G1405S, G48S, G1343S, G1346S, G1353S, G1391S, G1404S, G1406S, G1413S, G378S, G45S, G1402S, G345S, G348S, G375S, G1358S, G1410S, G1412S	Pitt-Hopkins-like syndrome 2|not specified	Uncertain significance(Last reviewed: Nov 23, 2021)	criteria provided, multiple submitters, no conflicts	VCV000206273	2	50149369	2	49922231	206273	201646	rs200604893	NC_000002.12:49922230:C:T
NM_001330078.2(NRXN1):c.3407C>T (p.Thr1136Met)	NRXN1	T1176M, T1132M, T1136M, T1127M, T1135M, T1119M, T101M, T1099M, T1109M, T1114M, T1128M	Chromosome 2P16.3 deletion syndrome|Pitt-Hopkins-like syndrome 2|Pitt-Hopkins-like syndrome 2	Uncertain significance(Last reviewed: Nov 26, 2021)	criteria provided, multiple submitters, no conflicts	VCV000206265	2	50464066	2	50236928	206265	201655	rs138261348	NC_000002.12:50236927:G:A
NM_001330078.2(NRXN1):c.2815G>A (p.Asp939Asn)	NRXN1	D979N, D917N, D922N, D939N, D912N, D930N, D902N, D938N, D931N, D935N	Pitt-Hopkins-like syndrome 2|not provided	Uncertain significance(Last reviewed: Nov 9, 2021)	criteria provided, multiple submitters, no conflicts	VCV000206253	2	50724535	2	50497397	206253	201667	rs796052781	NC_000002.12:50497396:C:T
NM_001330078.2(NRXN1):c.316G>A (p.Asp106Asn)	NRXN1	D106N	not specified|Pitt-Hopkins-like syndrome 2	Uncertain significance(Last reviewed: Dec 8, 2021)	criteria provided, multiple submitters, no conflicts	VCV000206236	2	51255096	2	51027958	206236	201719	rs200576486	NC_000002.12:51027957:C:T
NM_001330078.2(NRXN1):c.781A>G (p.Asn261Asp)	NRXN1	N294D, N260D, N261D	not provided|Pitt-Hopkins-like syndrome 2	Uncertain significance(Last reviewed: Aug 30, 2021)	criteria provided, multiple submitters, no conflicts	VCV000206211	2	51153085	2	50925947	206211	201706	rs781179797	NC_000002.12:50925946:T:C
NM_001330078.2(NRXN1):c.3499C>T (p.Arg1167Ter)	NRXN1	R1207*, R1140*, R1150*, R132*, R1158*, R1163*, R1166*, R1167*, R1159*, R1130*, R1145*	not provided	Conflicting interpretations of pathogenicity(Last reviewed: Jun 12, 2018)	criteria provided, conflicting interpretations	VCV000194930	2	50463974	2	50236836	194930	192092	rs199546979	NC_000002.12:50236835:G:A
NM_001330078.2(NRXN1):c.2567G>A (p.Arg856Gln)	NRXN1	R896Q, R855Q, R839Q, R848Q, R834Q, R852Q, R856Q, R819Q, R829Q, R847Q	not provided|Pitt-Hopkins-like syndrome 2	Uncertain significance(Last reviewed: Nov 4, 2021)	criteria provided, multiple submitters, no conflicts	VCV000194484	2	50724783	2	50497645	194484	191647	rs200249774	NC_000002.12:50497644:C:T
NM_001330078.2(NRXN1):c.1843C>T (p.Leu615=)	NRXN1		not provided|Pitt-Hopkins-like syndrome 2	Conflicting interpretations of pathogenicity(Last reviewed: Oct 4, 2021)	criteria provided, conflicting interpretations	VCV000193838	2	50765691	2	50538553	193838	191001	rs201029409	NC_000002.12:50538552:G:A
NM_001330078.2(NRXN1):c.1382C>T (p.Pro461Leu)	NRXN1	P501L, P443L, P453L, P460L, P461L, P448L, P457L, P433L	not provided|Pitt-Hopkins-like syndrome 2	Uncertain significance(Last reviewed: Dec 13, 2021)	criteria provided, multiple submitters, no conflicts	VCV000193621	2	50780102	2	50552964	193621	190784	rs530674644	NC_000002.12:50552963:G:A
NM_001330078.2(NRXN1):c.1913A>G (p.Tyr638Cys)	NRXN1	Y678C, Y625C, Y634C, Y610C, Y630C, Y637C, Y638C, Y620C	Pitt-Hopkins-like syndrome 2|not provided	Uncertain significance(Last reviewed: Feb 23, 2022)	criteria provided, multiple submitters, no conflicts	VCV000167388	2	50765621	2	50538483	167388	177345	rs727504051	NC_000002.12:50538482:T:C
NM_001330078.2(NRXN1):c.1760-16C>T	NRXN1		not specified|Pitt-Hopkins-like syndrome 2	Benign(Last reviewed: Dec 17, 2021)	criteria provided, multiple submitters, no conflicts	VCV000138551	2	50765790	2	50538652	138551	142254	rs79422704	NC_000002.12:50538651:G:A
NM_001330078.2(NRXN1):c.3071-10C>T	NRXN1		not provided|Pitt-Hopkins-like syndrome 2	Conflicting interpretations of pathogenicity(Last reviewed: Dec 12, 2021)	criteria provided, conflicting interpretations	VCV000093598	2	50699619	2	50472481	93598	99502	rs398123573	NC_000002.12:50472480:G:A
NM_001330078.2(NRXN1):c.3012G>A (p.Lys1004=)	NRXN1		not provided|Pitt-Hopkins-like syndrome 2	Conflicting interpretations of pathogenicity(Last reviewed: Jun 28, 2019)	criteria provided, conflicting interpretations	VCV000093595	2	50723101	2	50495963	93595	99499	rs201118246	NC_000002.12:50495962:C:T
NC_000002.11:g.(?_50750595)_(50765696_?)del	NRXN1		Pitt-Hopkins-like syndrome 2	Likely pathogenic(Last reviewed: Sep 5, 2021)	criteria provided, single submitter	VCV001503370	2	50750595 - 50765696			1503370	1401088
NC_000002.11:g.(?_50847140)_(51153113_?)dup	NRXN1		Pitt-Hopkins-like syndrome 2	Likely pathogenic(Last reviewed: Jun 10, 2021)	criteria provided, single submitter	VCV001503359	2	50847140 - 51153113			1503359	1401077
NM_001330078.2(NRXN1):c.1759+2T>C	NRXN1		Pitt-Hopkins-like syndrome 2	Likely pathogenic(Last reviewed: Jul 14, 2021)	criteria provided, single submitter	VCV001348504	2	50779723	2	50552585	1348504	1455892		NC_000002.12:50552584:A:G
NM_001330078.2(NRXN1):c.2438G>A (p.Arg813His)	NRXN1	R813H, R776H, R796H, R812H, R786H, R791H, R804H, R805H, R809H, R853H	not provided|Pitt-Hopkins-like syndrome 2	Uncertain significance(Last reviewed: Nov 5, 2021)	criteria provided, multiple submitters, no conflicts	VCV001041956	2	50733692	2	50506554	1041956	1024627	rs773464948	NC_000002.12:50506553:C:T
NM_001330078.2(NRXN1):c.1697T>C (p.Leu566Pro)	NRXN1	L538P, L548P, L553P, L558P, L562P, L565P, L566P, L606P	Intellectual disability	Likely benign(Last reviewed: Jan 1, 2019)	no assertion criteria provided	VCV000975306	2	50779787	2	50552649	975306	963530	rs1667698491	NC_000002.12:50552648:A:G
NM_001330078.2(NRXN1):c.3112T>G (p.Ser1038Ala)	NRXN1	S1001A, S1011A, S1016A, S1021A, S1029A, S1030A, S1034A, S1037A, S1038A, S1078A	Intellectual disability	Likely benign(Last reviewed: Jan 1, 2019)	no assertion criteria provided	VCV000975305	2	50699568	2	50472430	975305	963529	rs2089576800	NC_000002.12:50472429:A:C
[truncated: 245 more rows]

## Sheet: NRXN2
Name	Gene(s)	Protein change	Condition(s)/ Clinical Features	Clinical significance (Last reviewed)	Review status	Accession	GRCh37Chromosome	GRCh37Location	GRCh38Chromosome	GRCh38Location	VariationID	AlleleID(s)	dbSNP ID	Canonical SPDI
[truncated: 120 more rows]

[truncated: 3 more sheets: NRXN3, Genes no dups alphabetical , Genes with dups alphabetical]
